# Supplementary material for: Ancient DNA, lipid biomarkers and palaeoecological evidence reveals construction and life on early medieval lake settlements
Source: Sci Rep. 2021 Jun 3;11:11807. doi: 10.1038/s41598-021-91057-x (PMC8175756; doi:10.1038/s41598-021-91057-x)
Supplement: Supplementary file 1 — Supplementary Information. [file 41598_2021_91057_MOESM1_ESM.xlsx]

## Sheet: Cra2-gh1
LG_Crannogs2-gh1	LYN1_100-101_R1	aacaagcc:aacaagcc	GGGCAATCCTGAGCCAA	CCATTGAGTCTCTGCACCTATC	F
LG_Crannogs2-gh1	CN1_R1	aattgccg:aattgccg	GGGCAATCCTGAGCCAA	CCATTGAGTCTCTGCACCTATC	F
LG_Crannogs2-gh1	LYN1_048-049_R1	cgaccata:cgaccata	GGGCAATCCTGAGCCAA	CCATTGAGTCTCTGCACCTATC	F
LG_Crannogs2-gh1	LYN1_164-165_R1	gagcttac:gagcttac	GGGCAATCCTGAGCCAA	CCATTGAGTCTCTGCACCTATC	F
LG_Crannogs2-gh1	CONTROL3_R1	ttaccagg:ttaccagg	GGGCAATCCTGAGCCAA	CCATTGAGTCTCTGCACCTATC	F
LG_Crannogs2-gh1	LYN1_124-125_R1	ctgacctt:ctgacctt	GGGCAATCCTGAGCCAA	CCATTGAGTCTCTGCACCTATC	F
LG_Crannogs2-gh1	LYN1_240-241_R1	ttaccgct:ttaccgct	GGGCAATCCTGAGCCAA	CCATTGAGTCTCTGCACCTATC	F
LG_Crannogs2-gh1	CP1_R1	ccagtatg:ccagtatg	GGGCAATCCTGAGCCAA	CCATTGAGTCTCTGCACCTATC	F
LG_Crannogs2-gh1	LYN1_140-141_R1	gtgcaact:gtgcaact	GGGCAATCCTGAGCCAA	CCATTGAGTCTCTGCACCTATC	F
LG_Crannogs2-gh1	LYN1_208-209_R1	atggaggt:atggaggt	GGGCAATCCTGAGCCAA	CCATTGAGTCTCTGCACCTATC	F
LG_Crannogs2-gh1	CONTROL1_R1	gaggtgaa:gaggtgaa	GGGCAATCCTGAGCCAA	CCATTGAGTCTCTGCACCTATC	F
LG_Crannogs2-gh1	CONTROL2_R1	ttacgcca:ttacgcca	GGGCAATCCTGAGCCAA	CCATTGAGTCTCTGCACCTATC	F
LG_Crannogs2-gh1	CONTROL_R1	tgaggaca:tgaggaca	GGGCAATCCTGAGCCAA	CCATTGAGTCTCTGCACCTATC	F
LG_Crannogs2-gh1	LYN1_116-117_R1	gagtaacc:gagtaacc	GGGCAATCCTGAGCCAA	CCATTGAGTCTCTGCACCTATC	F
LG_Crannogs2-gh1	LYN1_060-061_R1	tgctccaa:tgctccaa	GGGCAATCCTGAGCCAA	CCATTGAGTCTCTGCACCTATC	F
LG_Crannogs2-gh1	CN3_R1	tcagtcga:tcagtcga	GGGCAATCCTGAGCCAA	CCATTGAGTCTCTGCACCTATC	F
LG_Crannogs2-gh1	LYN1_148-149_R1	ggagaaga:ggagaaga	GGGCAATCCTGAGCCAA	CCATTGAGTCTCTGCACCTATC	F
LG_Crannogs2-gh1	LYN1_068-069_R1	caggaaca:caggaaca	GGGCAATCCTGAGCCAA	CCATTGAGTCTCTGCACCTATC	F
LG_Crannogs2-gh1	CP2_R1	tcatcggt:tcatcggt	GGGCAATCCTGAGCCAA	CCATTGAGTCTCTGCACCTATC	F
LG_Crannogs2-gh1	CONTROL5_R1	aaccaacg:aaccaacg	GGGCAATCCTGAGCCAA	CCATTGAGTCTCTGCACCTATC	F
LG_Crannogs2-gh1	LYN1_156-157_R1	ctgcgaat:ctgcgaat	GGGCAATCCTGAGCCAA	CCATTGAGTCTCTGCACCTATC	F
LG_Crannogs2-gh1	LYN1_128-129_R1	tcatgcct:tcatgcct	GGGCAATCCTGAGCCAA	CCATTGAGTCTCTGCACCTATC	F
LG_Crannogs2-gh1	LYN1_132-133_R1	tagccact:tagccact	GGGCAATCCTGAGCCAA	CCATTGAGTCTCTGCACCTATC	F
LG_Crannogs2-gh1	LYN1_084-085_R1	gtgtagtc:gtgtagtc	GGGCAATCCTGAGCCAA	CCATTGAGTCTCTGCACCTATC	F
LG_Crannogs2-gh1	CP3_R1	acacacag:acacacag	GGGCAATCCTGAGCCAA	CCATTGAGTCTCTGCACCTATC	F
LG_Crannogs2-gh1	LYN1_076-077_R1	aacctagc:aacctagc	GGGCAATCCTGAGCCAA	CCATTGAGTCTCTGCACCTATC	F
LG_Crannogs2-gh1	LYN1_294-295_R1	aacctcag:aacctcag	GGGCAATCCTGAGCCAA	CCATTGAGTCTCTGCACCTATC	F
LG_Crannogs2-gh1	CONTROL4_R1	tatctggc:tatctggc	GGGCAATCCTGAGCCAA	CCATTGAGTCTCTGCACCTATC	F
LG_Crannogs2-gh1	LYN1_168-169_R1	tccaacac:tccaacac	GGGCAATCCTGAGCCAA	CCATTGAGTCTCTGCACCTATC	F
LG_Crannogs2-gh1	LYN1_092-093_R1	ggatgtct:ggatgtct	GGGCAATCCTGAGCCAA	CCATTGAGTCTCTGCACCTATC	F
LG_Crannogs2-gh1	LYN1_032-033_R1	agaatgcc:agaatgcc	GGGCAATCCTGAGCCAA	CCATTGAGTCTCTGCACCTATC	F
LG_Crannogs2-gh1	CN2_R1	gtgtgtgt:gtgtgtgt	GGGCAATCCTGAGCCAA	CCATTGAGTCTCTGCACCTATC	F
LG_Crannogs2-gh1	LYN1_180-181_R1	ggattcga:ggattcga	GGGCAATCCTGAGCCAA	CCATTGAGTCTCTGCACCTATC	F
LG_Crannogs2-gh1	LYN1_108-109_R1	cgcataga:cgcataga	GGGCAATCCTGAGCCAA	CCATTGAGTCTCTGCACCTATC	F
LG_Crannogs2-gh1	LYN1_100-101_R2	aacgcttc:aacgcttc	GGGCAATCCTGAGCCAA	CCATTGAGTCTCTGCACCTATC	F
LG_Crannogs2-gh1	CN1_R2	tccatacg:tccatacg	GGGCAATCCTGAGCCAA	CCATTGAGTCTCTGCACCTATC	F
LG_Crannogs2-gh1	LYN1_048-049_R2	agtgttcc:agtgttcc	GGGCAATCCTGAGCCAA	CCATTGAGTCTCTGCACCTATC	F
LG_Crannogs2-gh1	LYN1_164-165_R2	cgctctta:cgctctta	GGGCAATCCTGAGCCAA	CCATTGAGTCTCTGCACCTATC	F
LG_Crannogs2-gh1	CONTROL3_R2	agacgaac:agacgaac	GGGCAATCCTGAGCCAA	CCATTGAGTCTCTGCACCTATC	F
LG_Crannogs2-gh1	LYN1_124-125_R2	aagagtgc:aagagtgc	GGGCAATCCTGAGCCAA	CCATTGAGTCTCTGCACCTATC	F
LG_Crannogs2-gh1	LYN1_240-241_R2	cgcttatg:cgcttatg	GGGCAATCCTGAGCCAA	CCATTGAGTCTCTGCACCTATC	F
LG_Crannogs2-gh1	CP1_R2	agacgctt:agacgctt	GGGCAATCCTGAGCCAA	CCATTGAGTCTCTGCACCTATC	F
LG_Crannogs2-gh1	LYN1_140-141_R2	tagcctga:tagcctga	GGGCAATCCTGAGCCAA	CCATTGAGTCTCTGCACCTATC	F
LG_Crannogs2-gh1	LYN1_208-209_R2	gatatcgc:gatatcgc	GGGCAATCCTGAGCCAA	CCATTGAGTCTCTGCACCTATC	F
LG_Crannogs2-gh1	CONTROL1_R2	ggctctat:ggctctat	GGGCAATCCTGAGCCAA	CCATTGAGTCTCTGCACCTATC	F
LG_Crannogs2-gh1	CONTROL2_R2	acaacgct:acaacgct	GGGCAATCCTGAGCCAA	CCATTGAGTCTCTGCACCTATC	F
LG_Crannogs2-gh1	CONTROL_R2	atacagcg:atacagcg	GGGCAATCCTGAGCCAA	CCATTGAGTCTCTGCACCTATC	F
LG_Crannogs2-gh1	LYN1_116-117_R2	caacgtac:caacgtac	GGGCAATCCTGAGCCAA	CCATTGAGTCTCTGCACCTATC	F
LG_Crannogs2-gh1	LYN1_060-061_R2	catagtcg:catagtcg	GGGCAATCCTGAGCCAA	CCATTGAGTCTCTGCACCTATC	F
LG_Crannogs2-gh1	CN3_R2	gtgcctat:gtgcctat	GGGCAATCCTGAGCCAA	CCATTGAGTCTCTGCACCTATC	F
LG_Crannogs2-gh1	LYN1_148-149_R2	cggattgt:cggattgt	GGGCAATCCTGAGCCAA	CCATTGAGTCTCTGCACCTATC	F
LG_Crannogs2-gh1	LYN1_068-069_R2	aatgccag:aatgccag	GGGCAATCCTGAGCCAA	CCATTGAGTCTCTGCACCTATC	F
LG_Crannogs2-gh1	CATN_072-073_R2	ataccgga:ataccgga	GGGCAATCCTGAGCCAA	CCATTGAGTCTCTGCACCTATC	F
LG_Crannogs2-gh1	CP2_R2	aactcctg:aactcctg	GGGCAATCCTGAGCCAA	CCATTGAGTCTCTGCACCTATC	F
LG_Crannogs2-gh1	CONTROL5_R2	cggtcatt:cggtcatt	GGGCAATCCTGAGCCAA	CCATTGAGTCTCTGCACCTATC	F
LG_Crannogs2-gh1	LYN1_156-157_R2	acagtgag:acagtgag	GGGCAATCCTGAGCCAA	CCATTGAGTCTCTGCACCTATC	F
LG_Crannogs2-gh1	LYN1_128-129_R2	tgccagta:tgccagta	GGGCAATCCTGAGCCAA	CCATTGAGTCTCTGCACCTATC	F
LG_Crannogs2-gh1	LYN1_132-133_R2	ggtagttc:ggtagttc	GGGCAATCCTGAGCCAA	CCATTGAGTCTCTGCACCTATC	F
LG_Crannogs2-gh1	LYN1_084-085_R2	accactca:accactca	GGGCAATCCTGAGCCAA	CCATTGAGTCTCTGCACCTATC	F
LG_Crannogs2-gh1	CP3_R2	aactgtcc:aactgtcc	GGGCAATCCTGAGCCAA	CCATTGAGTCTCTGCACCTATC	F
LG_Crannogs2-gh1	LYN1_076-077_R2	tcctggta:tcctggta	GGGCAATCCTGAGCCAA	CCATTGAGTCTCTGCACCTATC	F
LG_Crannogs2-gh1	LYN1_294-295_R2	gagtacag:gagtacag	GGGCAATCCTGAGCCAA	CCATTGAGTCTCTGCACCTATC	F
LG_Crannogs2-gh1	CONTROL4_R2	cgtagact:cgtagact	GGGCAATCCTGAGCCAA	CCATTGAGTCTCTGCACCTATC	F
LG_Crannogs2-gh1	LYN1_168-169_R2	tgcttgtc:tgcttgtc	GGGCAATCCTGAGCCAA	CCATTGAGTCTCTGCACCTATC	F
LG_Crannogs2-gh1	LYN1_092-093_R2	cttcaacg:cttcaacg	GGGCAATCCTGAGCCAA	CCATTGAGTCTCTGCACCTATC	F
LG_Crannogs2-gh1	LYN1_032-033_R2	aagaaccg:aagaaccg	GGGCAATCCTGAGCCAA	CCATTGAGTCTCTGCACCTATC	F
LG_Crannogs2-gh1	CN2_R2	gatgaggt:gatgaggt	GGGCAATCCTGAGCCAA	CCATTGAGTCTCTGCACCTATC	F
LG_Crannogs2-gh1	LYN1_180-181_R2	gatgcctt:gatgcctt	GGGCAATCCTGAGCCAA	CCATTGAGTCTCTGCACCTATC	F
LG_Crannogs2-gh1	LYN1_108-109_R2	tcgactct:tcgactct	GGGCAATCCTGAGCCAA	CCATTGAGTCTCTGCACCTATC	F
LG_Crannogs2-gh1	LYN1_100-101_R3	cgtgatac:cgtgatac	GGGCAATCCTGAGCCAA	CCATTGAGTCTCTGCACCTATC	F
LG_Crannogs2-gh1	CN1_R3	attctcgc:attctcgc	GGGCAATCCTGAGCCAA	CCATTGAGTCTCTGCACCTATC	F
LG_Crannogs2-gh1	LYN1_048-049_R3	tcgattgc:tcgattgc	GGGCAATCCTGAGCCAA	CCATTGAGTCTCTGCACCTATC	F
LG_Crannogs2-gh1	LYN1_164-165_R3	tctacacc:tctacacc	GGGCAATCCTGAGCCAA	CCATTGAGTCTCTGCACCTATC	F
LG_Crannogs2-gh1	CONTROL3_R3	cttgacga:cttgacga	GGGCAATCCTGAGCCAA	CCATTGAGTCTCTGCACCTATC	F
LG_Crannogs2-gh1	LYN1_124-125_R3	catgtacg:catgtacg	GGGCAATCCTGAGCCAA	CCATTGAGTCTCTGCACCTATC	F
LG_Crannogs2-gh1	LYN1_240-241_R3	tggaacct:tggaacct	GGGCAATCCTGAGCCAA	CCATTGAGTCTCTGCACCTATC	F
LG_Crannogs2-gh1	CP1_R3	tagttcgg:tagttcgg	GGGCAATCCTGAGCCAA	CCATTGAGTCTCTGCACCTATC	F
LG_Crannogs2-gh1	LYN1_140-141_R3	tcgcgatt:tcgcgatt	GGGCAATCCTGAGCCAA	CCATTGAGTCTCTGCACCTATC	F
LG_Crannogs2-gh1	LYN1_208-209_R3	agcaactg:agcaactg	GGGCAATCCTGAGCCAA	CCATTGAGTCTCTGCACCTATC	F
LG_Crannogs2-gh1	WLM3_122-123_R3	cgttacgt:cgttacgt	GGGCAATCCTGAGCCAA	CCATTGAGTCTCTGCACCTATC	F
LG_Crannogs2-gh1	CONTROL1_R3	agcaaggt:agcaaggt	GGGCAATCCTGAGCCAA	CCATTGAGTCTCTGCACCTATC	F
LG_Crannogs2-gh1	CONTROL2_R3	gagtcagt:gagtcagt	GGGCAATCCTGAGCCAA	CCATTGAGTCTCTGCACCTATC	F
LG_Crannogs2-gh1	CONTROL_R3	ttccgaag:ttccgaag	GGGCAATCCTGAGCCAA	CCATTGAGTCTCTGCACCTATC	F
LG_Crannogs2-gh1	LYN1_116-117_R3	attgcagc:attgcagc	GGGCAATCCTGAGCCAA	CCATTGAGTCTCTGCACCTATC	F
LG_Crannogs2-gh1	LYN1_060-061_R3	gattccga:gattccga	GGGCAATCCTGAGCCAA	CCATTGAGTCTCTGCACCTATC	F
LG_Crannogs2-gh1	CN3_R3	accgcata:accgcata	GGGCAATCCTGAGCCAA	CCATTGAGTCTCTGCACCTATC	F
LG_Crannogs2-gh1	LYN1_148-149_R3	ttcctcac:ttcctcac	GGGCAATCCTGAGCCAA	CCATTGAGTCTCTGCACCTATC	F
LG_Crannogs2-gh1	LYN1_068-069_R3	caggtgtt:caggtgtt	GGGCAATCCTGAGCCAA	CCATTGAGTCTCTGCACCTATC	F
LG_Crannogs2-gh1	CP2_R3	aagctcca:aagctcca	GGGCAATCCTGAGCCAA	CCATTGAGTCTCTGCACCTATC	F
LG_Crannogs2-gh1	CONTROL5_R3	ttcgacgt:ttcgacgt	GGGCAATCCTGAGCCAA	CCATTGAGTCTCTGCACCTATC	F
LG_Crannogs2-gh1	LYN1_156-157_R3	aagctgtg:aagctgtg	GGGCAATCCTGAGCCAA	CCATTGAGTCTCTGCACCTATC	F
LG_Crannogs2-gh1	LYN1_128-129_R3	ctaactcc:ctaactcc	GGGCAATCCTGAGCCAA	CCATTGAGTCTCTGCACCTATC	F
LG_Crannogs2-gh1	LYN1_132-133_R3	ttcgatcg:ttcgatcg	GGGCAATCCTGAGCCAA	CCATTGAGTCTCTGCACCTATC	F
LG_Crannogs2-gh1	LYN1_084-085_R3	gcaatcca:gcaatcca	GGGCAATCCTGAGCCAA	CCATTGAGTCTCTGCACCTATC	F
LG_Crannogs2-gh1	CP3_R3	gaacgact:gaacgact	GGGCAATCCTGAGCCAA	CCATTGAGTCTCTGCACCTATC	F
LG_Crannogs2-gh1	LYN1_076-077_R3	gcaatggt:gcaatggt	GGGCAATCCTGAGCCAA	CCATTGAGTCTCTGCACCTATC	F
LG_Crannogs2-gh1	LYN1_294-295_R3	agcgacat:agcgacat	GGGCAATCCTGAGCCAA	CCATTGAGTCTCTGCACCTATC	F
LG_Crannogs2-gh1	CONTROL4_R3	ctgctatc:ctgctatc	GGGCAATCCTGAGCCAA	CCATTGAGTCTCTGCACCTATC	F
LG_Crannogs2-gh1	LYN1_168-169_R3	gcacagaa:gcacagaa	GGGCAATCCTGAGCCAA	CCATTGAGTCTCTGCACCTATC	F
LG_Crannogs2-gh1	LYN1_092-093_R3	tctaaccg:tctaaccg	GGGCAATCCTGAGCCAA	CCATTGAGTCTCTGCACCTATC	F
LG_Crannogs2-gh1	LYN1_032-033_R3	gaactcgt:gaactcgt	GGGCAATCCTGAGCCAA	CCATTGAGTCTCTGCACCTATC	F
LG_Crannogs2-gh1	CN2_R3	caaccaag:caaccaag	GGGCAATCCTGAGCCAA	CCATTGAGTCTCTGCACCTATC	F
LG_Crannogs2-gh1	LYN1_180-181_R3	ccaatagc:ccaatagc	GGGCAATCCTGAGCCAA	CCATTGAGTCTCTGCACCTATC	F
LG_Crannogs2-gh1	LYN1_108-109_R3	ttcgtgct:ttcgtgct	GGGCAATCCTGAGCCAA	CCATTGAGTCTCTGCACCTATC	F
LG_Crannogs2-gh1	LYN1_100-101_R4	ccactgat:ccactgat	GGGCAATCCTGAGCCAA	CCATTGAGTCTCTGCACCTATC	F
LG_Crannogs2-gh1	CN1_R4	gaaggaag:gaaggaag	GGGCAATCCTGAGCCAA	CCATTGAGTCTCTGCACCTATC	F
LG_Crannogs2-gh1	LYN1_048-049_R4	caagaagg:caagaagg	GGGCAATCCTGAGCCAA	CCATTGAGTCTCTGCACCTATC	F
LG_Crannogs2-gh1	LYN1_164-165_R4	caagactc:caagactc	GGGCAATCCTGAGCCAA	CCATTGAGTCTCTGCACCTATC	F
LG_Crannogs2-gh1	CONTROL3_R4	taaggcgt:taaggcgt	GGGCAATCCTGAGCCAA	CCATTGAGTCTCTGCACCTATC	F
LG_Crannogs2-gh1	LYN1_124-125_R4	aagtcgtc:aagtcgtc	GGGCAATCCTGAGCCAA	CCATTGAGTCTCTGCACCTATC	F
LG_Crannogs2-gh1	LYN1_240-241_R4	aagtgcga:aagtgcga	GGGCAATCCTGAGCCAA	CCATTGAGTCTCTGCACCTATC	F
LG_Crannogs2-gh1	CP1_R4	agcttcgt:agcttcgt	GGGCAATCCTGAGCCAA	CCATTGAGTCTCTGCACCTATC	F
LG_Crannogs2-gh1	LYN1_140-141_R4	atcagagc:atcagagc	GGGCAATCCTGAGCCAA	CCATTGAGTCTCTGCACCTATC	F
LG_Crannogs2-gh1	CATN_000-001_R4	agaggcaa:agaggcaa	GGGCAATCCTGAGCCAA	CCATTGAGTCTCTGCACCTATC	F
LG_Crannogs2-gh1	LYN1_208-209_R4	gaagtgtg:gaagtgtg	GGGCAATCCTGAGCCAA	CCATTGAGTCTCTGCACCTATC	F
LG_Crannogs2-gh1	CONTROL1_R4	acgcagta:acgcagta	GGGCAATCCTGAGCCAA	CCATTGAGTCTCTGCACCTATC	F
LG_Crannogs2-gh1	CONTROL2_R4	gcatgtac:gcatgtac	GGGCAATCCTGAGCCAA	CCATTGAGTCTCTGCACCTATC	F
LG_Crannogs2-gh1	CONTROL_R4	acgcgtat:acgcgtat	GGGCAATCCTGAGCCAA	CCATTGAGTCTCTGCACCTATC	F
LG_Crannogs2-gh1	LYN1_116-117_R4	gcattacg:gcattacg	GGGCAATCCTGAGCCAA	CCATTGAGTCTCTGCACCTATC	F
LG_Crannogs2-gh1	LYN1_060-061_R4	caagtcca:caagtcca	GGGCAATCCTGAGCCAA	CCATTGAGTCTCTGCACCTATC	F
LG_Crannogs2-gh1	CN3_R4	ctagcaga:ctagcaga	GGGCAATCCTGAGCCAA	CCATTGAGTCTCTGCACCTATC	F
LG_Crannogs2-gh1	LYN1_148-149_R4	atccacca:atccacca	GGGCAATCCTGAGCCAA	CCATTGAGTCTCTGCACCTATC	F
LG_Crannogs2-gh1	LYN1_068-069_R4	tatgcagg:tatgcagg	GGGCAATCCTGAGCCAA	CCATTGAGTCTCTGCACCTATC	F
LG_Crannogs2-gh1	CP2_R4	tgtatcgg:tgtatcgg	GGGCAATCCTGAGCCAA	CCATTGAGTCTCTGCACCTATC	F
LG_Crannogs2-gh1	CONTROL5_R4	cgagatca:cgagatca	GGGCAATCCTGAGCCAA	CCATTGAGTCTCTGCACCTATC	F
LG_Crannogs2-gh1	LYN1_156-157_R4	caataccg:caataccg	GGGCAATCCTGAGCCAA	CCATTGAGTCTCTGCACCTATC	F
LG_Crannogs2-gh1	LYN1_128-129_R4	taggtagc:taggtagc	GGGCAATCCTGAGCCAA	CCATTGAGTCTCTGCACCTATC	F
LG_Crannogs2-gh1	LYN1_132-133_R4	ttgacggt:ttgacggt	GGGCAATCCTGAGCCAA	CCATTGAGTCTCTGCACCTATC	F
LG_Crannogs2-gh1	LYN1_084-085_R4	atcgagac:atcgagac	GGGCAATCCTGAGCCAA	CCATTGAGTCTCTGCACCTATC	F
LG_Crannogs2-gh1	CP3_R4	accgtctt:accgtctt	GGGCAATCCTGAGCCAA	CCATTGAGTCTCTGCACCTATC	F
LG_Crannogs2-gh1	LYN1_076-077_R4	ccgaacaa:ccgaacaa	GGGCAATCCTGAGCCAA	CCATTGAGTCTCTGCACCTATC	F
LG_Crannogs2-gh1	LYN1_294-295_R4	ttgagagg:ttgagagg	GGGCAATCCTGAGCCAA	CCATTGAGTCTCTGCACCTATC	F
LG_Crannogs2-gh1	CONTROL4_R4	gtatcgtg:gtatcgtg	GGGCAATCCTGAGCCAA	CCATTGAGTCTCTGCACCTATC	F
LG_Crannogs2-gh1	LYN1_168-169_R4	ccgacata:ccgacata	GGGCAATCCTGAGCCAA	CCATTGAGTCTCTGCACCTATC	F
LG_Crannogs2-gh1	LYN1_092-093_R4	atcgctga:atcgctga	GGGCAATCCTGAGCCAA	CCATTGAGTCTCTGCACCTATC	F
LG_Crannogs2-gh1	LYN1_032-033_R4	atcggatg:atcggatg	GGGCAATCCTGAGCCAA	CCATTGAGTCTCTGCACCTATC	F
LG_Crannogs2-gh1	CN2_R4	acgtgctt:acgtgctt	GGGCAATCCTGAGCCAA	CCATTGAGTCTCTGCACCTATC	F
LG_Crannogs2-gh1	LYN1_180-181_R4	ccgtaaga:ccgtaaga	GGGCAATCCTGAGCCAA	CCATTGAGTCTCTGCACCTATC	F
LG_Crannogs2-gh1	LYN1_108-109_R4	aggtagtg:aggtagtg	GGGCAATCCTGAGCCAA	CCATTGAGTCTCTGCACCTATC	F

## Sheet: Cra2-gh2
LG_Crannogs2-gh2	LYN1_100-101_R5	aacaagcc:aacaagcc	GGGCAATCCTGAGCCAA	CCATTGAGTCTCTGCACCTATC	F
LG_Crannogs2-gh2	WLM3_044-045_R5	ggaatgag:ggaatgag	GGGCAATCCTGAGCCAA	CCATTGAGTCTCTGCACCTATC	F
LG_Crannogs2-gh2	CN1_R5	aattgccg:aattgccg	GGGCAATCCTGAGCCAA	CCATTGAGTCTCTGCACCTATC	F
LG_Crannogs2-gh2	LYN1_048-049_R5	cgaccata:cgaccata	GGGCAATCCTGAGCCAA	CCATTGAGTCTCTGCACCTATC	F
LG_Crannogs2-gh2	WLM2_170-171_R5	atgctgac:atgctgac	GGGCAATCCTGAGCCAA	CCATTGAGTCTCTGCACCTATC	F
LG_Crannogs2-gh2	CATN_096-097_R5	tgagacag:tgagacag	GGGCAATCCTGAGCCAA	CCATTGAGTCTCTGCACCTATC	F
LG_Crannogs2-gh2	LYN1_164-165_R5	gagcttac:gagcttac	GGGCAATCCTGAGCCAA	CCATTGAGTCTCTGCACCTATC	F
LG_Crannogs2-gh2	CONTROL3_R5	ttaccagg:ttaccagg	GGGCAATCCTGAGCCAA	CCATTGAGTCTCTGCACCTATC	F
LG_Crannogs2-gh2	CATN_048-049_R5	tgagagct:tgagagct	GGGCAATCCTGAGCCAA	CCATTGAGTCTCTGCACCTATC	F
LG_Crannogs2-gh2	LYN1_124-125_R5	ctgacctt:ctgacctt	GGGCAATCCTGAGCCAA	CCATTGAGTCTCTGCACCTATC	F
LG_Crannogs2-gh2	WLM3_138-139_R5	atgcttgg:atgcttgg	GGGCAATCCTGAGCCAA	CCATTGAGTCTCTGCACCTATC	F
LG_Crannogs2-gh2	CATN_112-113_R5	aacaccgt:aacaccgt	GGGCAATCCTGAGCCAA	CCATTGAGTCTCTGCACCTATC	F
LG_Crannogs2-gh2	LYN1_240-241_R5	ttaccgct:ttaccgct	GGGCAATCCTGAGCCAA	CCATTGAGTCTCTGCACCTATC	F
LG_Crannogs2-gh2	CP1_R5	ccagtatg:ccagtatg	GGGCAATCCTGAGCCAA	CCATTGAGTCTCTGCACCTATC	F
LG_Crannogs2-gh2	CATN_080-081_R5	tgagatgc:tgagatgc	GGGCAATCCTGAGCCAA	CCATTGAGTCTCTGCACCTATC	F
LG_Crannogs2-gh2	LYN1_140-141_R5	gtgcaact:gtgcaact	GGGCAATCCTGAGCCAA	CCATTGAGTCTCTGCACCTATC	F
LG_Crannogs2-gh2	WLM3_008-009_R5	acaaccga:acaaccga	GGGCAATCCTGAGCCAA	CCATTGAGTCTCTGCACCTATC	F
LG_Crannogs2-gh2	CATN_000-001_R5	tgagccta:tgagccta	GGGCAATCCTGAGCCAA	CCATTGAGTCTCTGCACCTATC	F
LG_Crannogs2-gh2	LYN1_208-209_R5	atggaggt:atggaggt	GGGCAATCCTGAGCCAA	CCATTGAGTCTCTGCACCTATC	F
LG_Crannogs2-gh2	WLM3_122-123_R5	tcatacgc:tcatacgc	GGGCAATCCTGAGCCAA	CCATTGAGTCTCTGCACCTATC	F
LG_Crannogs2-gh2	CATN_088-089_R5	ctgagtct:ctgagtct	GGGCAATCCTGAGCCAA	CCATTGAGTCTCTGCACCTATC	F
LG_Crannogs2-gh2	CONTROL1_R5	gaggtgaa:gaggtgaa	GGGCAATCCTGAGCCAA	CCATTGAGTCTCTGCACCTATC	F
LG_Crannogs2-gh2	WLM2_178-179_R5	ggcatgta:ggcatgta	GGGCAATCCTGAGCCAA	CCATTGAGTCTCTGCACCTATC	F
LG_Crannogs2-gh2	CATN_144-145_R5	gtgccata:gtgccata	GGGCAATCCTGAGCCAA	CCATTGAGTCTCTGCACCTATC	F
LG_Crannogs2-gh2	CONTROL2_R5	ttacgcca:ttacgcca	GGGCAATCCTGAGCCAA	CCATTGAGTCTCTGCACCTATC	F
LG_Crannogs2-gh2	WLM3_104-105_R5	tcatagcg:tcatagcg	GGGCAATCCTGAGCCAA	CCATTGAGTCTCTGCACCTATC	F
LG_Crannogs2-gh2	CONTROL_R5	tgaggaca:tgaggaca	GGGCAATCCTGAGCCAA	CCATTGAGTCTCTGCACCTATC	F
LG_Crannogs2-gh2	CATN_192-193_R5	aacaggag:aacaggag	GGGCAATCCTGAGCCAA	CCATTGAGTCTCTGCACCTATC	F
LG_Crannogs2-gh2	LYN1_116-117_R5	gagtaacc:gagtaacc	GGGCAATCCTGAGCCAA	CCATTGAGTCTCTGCACCTATC	F
LG_Crannogs2-gh2	CATN_032-033_R5	cagctcat:cagctcat	GGGCAATCCTGAGCCAA	CCATTGAGTCTCTGCACCTATC	F
LG_Crannogs2-gh2	LYN1_060-061_R5	tgctccaa:tgctccaa	GGGCAATCCTGAGCCAA	CCATTGAGTCTCTGCACCTATC	F
LG_Crannogs2-gh2	CN3_R5	tcagtcga:tcagtcga	GGGCAATCCTGAGCCAA	CCATTGAGTCTCTGCACCTATC	F
LG_Crannogs2-gh2	LYN1_148-149_R5	ggagaaga:ggagaaga	GGGCAATCCTGAGCCAA	CCATTGAGTCTCTGCACCTATC	F
LG_Crannogs2-gh2	CATN_120-121_R5	gtgctcaa:gtgctcaa	GGGCAATCCTGAGCCAA	CCATTGAGTCTCTGCACCTATC	F
LG_Crannogs2-gh2	WLM3_154-155_R5	acaagacc:acaagacc	GGGCAATCCTGAGCCAA	CCATTGAGTCTCTGCACCTATC	F
LG_Crannogs2-gh2	LYN1_068-069_R5	caggaaca:caggaaca	GGGCAATCCTGAGCCAA	CCATTGAGTCTCTGCACCTATC	F
LG_Crannogs2-gh2	CATN_176-177_R5	gtgatctc:gtgatctc	GGGCAATCCTGAGCCAA	CCATTGAGTCTCTGCACCTATC	F
LG_Crannogs2-gh2	WLM3_084-085_R5	acttggct:acttggct	GGGCAATCCTGAGCCAA	CCATTGAGTCTCTGCACCTATC	F
LG_Crannogs2-gh2	CATN_072-073_R5	cgatacac:cgatacac	GGGCAATCCTGAGCCAA	CCATTGAGTCTCTGCACCTATC	F
LG_Crannogs2-gh2	WLM3_020-021_R5	tcatcctg:tcatcctg	GGGCAATCCTGAGCCAA	CCATTGAGTCTCTGCACCTATC	F
LG_Crannogs2-gh2	CATN_160-171_R5	caggctaa:caggctaa	GGGCAATCCTGAGCCAA	CCATTGAGTCTCTGCACCTATC	F
LG_Crannogs2-gh2	CP2_R5	tcatcggt:tcatcggt	GGGCAATCCTGAGCCAA	CCATTGAGTCTCTGCACCTATC	F
LG_Crannogs2-gh2	CATN_128-129_R5	agttccac:agttccac	GGGCAATCCTGAGCCAA	CCATTGAGTCTCTGCACCTATC	F
LG_Crannogs2-gh2	CONTROL5_R5	aaccaacg:aaccaacg	GGGCAATCCTGAGCCAA	CCATTGAGTCTCTGCACCTATC	F
LG_Crannogs2-gh2	LYN1_156-157_R5	ctgcgaat:ctgcgaat	GGGCAATCCTGAGCCAA	CCATTGAGTCTCTGCACCTATC	F
LG_Crannogs2-gh2	WLM2_194-195_R5	gtggttag:gtggttag	GGGCAATCCTGAGCCAA	CCATTGAGTCTCTGCACCTATC	F
LG_Crannogs2-gh2	WLM3_112-113_R5	agaacgtg:agaacgtg	GGGCAATCCTGAGCCAA	CCATTGAGTCTCTGCACCTATC	F
LG_Crannogs2-gh2	LYN1_128-129_R5	tcatgcct:tcatgcct	GGGCAATCCTGAGCCAA	CCATTGAGTCTCTGCACCTATC	F
LG_Crannogs2-gh2	WLM3_162-163_R5	ggatagca:ggatagca	GGGCAATCCTGAGCCAA	CCATTGAGTCTCTGCACCTATC	F
LG_Crannogs2-gh2	CATN_256-257_R5	cagtagac:cagtagac	GGGCAATCCTGAGCCAA	CCATTGAGTCTCTGCACCTATC	F
LG_Crannogs2-gh2	LYN1_132-133_R5	tagccact:tagccact	GGGCAATCCTGAGCCAA	CCATTGAGTCTCTGCACCTATC	F
LG_Crannogs2-gh2	WLM2_226-227_R5	gaggacta:gaggacta	GGGCAATCCTGAGCCAA	CCATTGAGTCTCTGCACCTATC	F
LG_Crannogs2-gh2	WLM3_036-037_R5	agaagagg:agaagagg	GGGCAATCCTGAGCCAA	CCATTGAGTCTCTGCACCTATC	F
LG_Crannogs2-gh2	CATN_064-065_R5	cgatgagt:cgatgagt	GGGCAATCCTGAGCCAA	CCATTGAGTCTCTGCACCTATC	F
LG_Crannogs2-gh2	LYN1_084-085_R5	gtgtagtc:gtgtagtc	GGGCAATCCTGAGCCAA	CCATTGAGTCTCTGCACCTATC	F
LG_Crannogs2-gh2	WLM3_130-131_R5	gagttcct:gagttcct	GGGCAATCCTGAGCCAA	CCATTGAGTCTCTGCACCTATC	F
LG_Crannogs2-gh2	CP3_R5	acacacag:acacacag	GGGCAATCCTGAGCCAA	CCATTGAGTCTCTGCACCTATC	F
LG_Crannogs2-gh2	LYN1_076-077_R5	aacctagc:aacctagc	GGGCAATCCTGAGCCAA	CCATTGAGTCTCTGCACCTATC	F
LG_Crannogs2-gh2	CATN_016-017_R5	acacaggt:acacaggt	GGGCAATCCTGAGCCAA	CCATTGAGTCTCTGCACCTATC	F
LG_Crannogs2-gh2	WLM3_092-093_R5	tagagctg:tagagctg	GGGCAATCCTGAGCCAA	CCATTGAGTCTCTGCACCTATC	F
LG_Crannogs2-gh2	LYN1_294-295_R5	aacctcag:aacctcag	GGGCAATCCTGAGCCAA	CCATTGAGTCTCTGCACCTATC	F
LG_Crannogs2-gh2	WLM3_072-073_R5	ggatgatc:ggatgatc	GGGCAATCCTGAGCCAA	CCATTGAGTCTCTGCACCTATC	F
LG_Crannogs2-gh2	CONTROL4_R5	tatctggc:tatctggc	GGGCAATCCTGAGCCAA	CCATTGAGTCTCTGCACCTATC	F
LG_Crannogs2-gh2	CATN_288-289_R5	ctggttga:ctggttga	GGGCAATCCTGAGCCAA	CCATTGAGTCTCTGCACCTATC	F
LG_Crannogs2-gh2	LYN1_168-169_R5	tccaacac:tccaacac	GGGCAATCCTGAGCCAA	CCATTGAGTCTCTGCACCTATC	F
LG_Crannogs2-gh2	CATN_104-105_R5	gtgtgaag:gtgtgaag	GGGCAATCCTGAGCCAA	CCATTGAGTCTCTGCACCTATC	F
LG_Crannogs2-gh2	CATN_224-225_R5	aacctgct:aacctgct	GGGCAATCCTGAGCCAA	CCATTGAGTCTCTGCACCTATC	F
LG_Crannogs2-gh2	LYN1_092-093_R5	ggatgtct:ggatgtct	GGGCAATCCTGAGCCAA	CCATTGAGTCTCTGCACCTATC	F
LG_Crannogs2-gh2	WLM3_052-053_R5	tccaagca:tccaagca	GGGCAATCCTGAGCCAA	CCATTGAGTCTCTGCACCTATC	F
LG_Crannogs2-gh2	LYN1_032-033_R5	agaatgcc:agaatgcc	GGGCAATCCTGAGCCAA	CCATTGAGTCTCTGCACCTATC	F
LG_Crannogs2-gh2	CN2_R5	gtgtgtgt:gtgtgtgt	GGGCAATCCTGAGCCAA	CCATTGAGTCTCTGCACCTATC	F
LG_Crannogs2-gh2	WLM3_146-147_R5	cacggata:cacggata	GGGCAATCCTGAGCCAA	CCATTGAGTCTCTGCACCTATC	F
LG_Crannogs2-gh2	WLM2_258-259_R5	caacctca:caacctca	GGGCAATCCTGAGCCAA	CCATTGAGTCTCTGCACCTATC	F
LG_Crannogs2-gh2	LYN1_180-181_R5	ggattcga:ggattcga	GGGCAATCCTGAGCCAA	CCATTGAGTCTCTGCACCTATC	F
LG_Crannogs2-gh2	WLM3_064-065_R5	ttaggcac:ttaggcac	GGGCAATCCTGAGCCAA	CCATTGAGTCTCTGCACCTATC	F
LG_Crannogs2-gh2	LYN1_108-109_R5	cgcataga:cgcataga	GGGCAATCCTGAGCCAA	CCATTGAGTCTCTGCACCTATC	F
LG_Crannogs2-gh2	LYN1_100-101_R6	aacgcttc:aacgcttc	GGGCAATCCTGAGCCAA	CCATTGAGTCTCTGCACCTATC	F
LG_Crannogs2-gh2	WLM3_044-045_R6	acactgtc:acactgtc	GGGCAATCCTGAGCCAA	CCATTGAGTCTCTGCACCTATC	F
LG_Crannogs2-gh2	CN1_R6	tccatacg:tccatacg	GGGCAATCCTGAGCCAA	CCATTGAGTCTCTGCACCTATC	F
LG_Crannogs2-gh2	LYN1_048-049_R6	agtgttcc:agtgttcc	GGGCAATCCTGAGCCAA	CCATTGAGTCTCTGCACCTATC	F
LG_Crannogs2-gh2	WLM2_170-171_R6	acagaagc:acagaagc	GGGCAATCCTGAGCCAA	CCATTGAGTCTCTGCACCTATC	F
LG_Crannogs2-gh2	CATN_096-097_R6	agacctgt:agacctgt	GGGCAATCCTGAGCCAA	CCATTGAGTCTCTGCACCTATC	F
LG_Crannogs2-gh2	LYN1_164-165_R6	cgctctta:cgctctta	GGGCAATCCTGAGCCAA	CCATTGAGTCTCTGCACCTATC	F
LG_Crannogs2-gh2	CONTROL3_R6	agacgaac:agacgaac	GGGCAATCCTGAGCCAA	CCATTGAGTCTCTGCACCTATC	F
LG_Crannogs2-gh2	CATN_048-049_R6	tgcaagag:tgcaagag	GGGCAATCCTGAGCCAA	CCATTGAGTCTCTGCACCTATC	F
LG_Crannogs2-gh2	LYN1_124-125_R6	aagagtgc:aagagtgc	GGGCAATCCTGAGCCAA	CCATTGAGTCTCTGCACCTATC	F
LG_Crannogs2-gh2	WLM3_138-139_R6	catacctc:catacctc	GGGCAATCCTGAGCCAA	CCATTGAGTCTCTGCACCTATC	F
LG_Crannogs2-gh2	CATN_112-113_R6	ctgttcgt:ctgttcgt	GGGCAATCCTGAGCCAA	CCATTGAGTCTCTGCACCTATC	F
LG_Crannogs2-gh2	LYN1_240-241_R6	cgcttatg:cgcttatg	GGGCAATCCTGAGCCAA	CCATTGAGTCTCTGCACCTATC	F
LG_Crannogs2-gh2	CP1_R6	agacgctt:agacgctt	GGGCAATCCTGAGCCAA	CCATTGAGTCTCTGCACCTATC	F
LG_Crannogs2-gh2	CATN_080-081_R6	aacgtcga:aacgtcga	GGGCAATCCTGAGCCAA	CCATTGAGTCTCTGCACCTATC	F
LG_Crannogs2-gh2	LYN1_140-141_R6	tagcctga:tagcctga	GGGCAATCCTGAGCCAA	CCATTGAGTCTCTGCACCTATC	F
LG_Crannogs2-gh2	WLM3_008-009_R6	aaggttcg:aaggttcg	GGGCAATCCTGAGCCAA	CCATTGAGTCTCTGCACCTATC	F
LG_Crannogs2-gh2	CATN_000-001_R6	atgaggtg:atgaggtg	GGGCAATCCTGAGCCAA	CCATTGAGTCTCTGCACCTATC	F
LG_Crannogs2-gh2	LYN1_208-209_R6	gatatcgc:gatatcgc	GGGCAATCCTGAGCCAA	CCATTGAGTCTCTGCACCTATC	F
LG_Crannogs2-gh2	WLM3_122-123_R6	gttactcg:gttactcg	GGGCAATCCTGAGCCAA	CCATTGAGTCTCTGCACCTATC	F
LG_Crannogs2-gh2	CATN_088-089_R6	tccgagat:tccgagat	GGGCAATCCTGAGCCAA	CCATTGAGTCTCTGCACCTATC	F
LG_Crannogs2-gh2	CONTROL1_R6	ggctctat:ggctctat	GGGCAATCCTGAGCCAA	CCATTGAGTCTCTGCACCTATC	F
LG_Crannogs2-gh2	WLM2_178-179_R6	tagcgtag:tagcgtag	GGGCAATCCTGAGCCAA	CCATTGAGTCTCTGCACCTATC	F
LG_Crannogs2-gh2	CATN_144-145_R6	tgcactac:tgcactac	GGGCAATCCTGAGCCAA	CCATTGAGTCTCTGCACCTATC	F
LG_Crannogs2-gh2	CONTROL2_R6	acaacgct:acaacgct	GGGCAATCCTGAGCCAA	CCATTGAGTCTCTGCACCTATC	F
LG_Crannogs2-gh2	WLM3_104-105_R6	tccgctaa:tccgctaa	GGGCAATCCTGAGCCAA	CCATTGAGTCTCTGCACCTATC	F
LG_Crannogs2-gh2	CONTROL_R6	atacagcg:atacagcg	GGGCAATCCTGAGCCAA	CCATTGAGTCTCTGCACCTATC	F
LG_Crannogs2-gh2	CATN_192-193_R6	aactacgc:aactacgc	GGGCAATCCTGAGCCAA	CCATTGAGTCTCTGCACCTATC	F
LG_Crannogs2-gh2	LYN1_116-117_R6	caacgtac:caacgtac	GGGCAATCCTGAGCCAA	CCATTGAGTCTCTGCACCTATC	F
LG_Crannogs2-gh2	CATN_032-033_R6	gttaggca:gttaggca	GGGCAATCCTGAGCCAA	CCATTGAGTCTCTGCACCTATC	F
LG_Crannogs2-gh2	LYN1_060-061_R6	catagtcg:catagtcg	GGGCAATCCTGAGCCAA	CCATTGAGTCTCTGCACCTATC	F
LG_Crannogs2-gh2	CN3_R6	gtgcctat:gtgcctat	GGGCAATCCTGAGCCAA	CCATTGAGTCTCTGCACCTATC	F
LG_Crannogs2-gh2	LYN1_148-149_R6	cggattgt:cggattgt	GGGCAATCCTGAGCCAA	CCATTGAGTCTCTGCACCTATC	F
LG_Crannogs2-gh2	CATN_120-121_R6	agagaacg:agagaacg	GGGCAATCCTGAGCCAA	CCATTGAGTCTCTGCACCTATC	F
LG_Crannogs2-gh2	WLM3_154-155_R6	ataccacc:ataccacc	GGGCAATCCTGAGCCAA	CCATTGAGTCTCTGCACCTATC	F
LG_Crannogs2-gh2	LYN1_068-069_R6	aatgccag:aatgccag	GGGCAATCCTGAGCCAA	CCATTGAGTCTCTGCACCTATC	F
LG_Crannogs2-gh2	CATN_176-177_R6	aacagctc:aacagctc	GGGCAATCCTGAGCCAA	CCATTGAGTCTCTGCACCTATC	F
LG_Crannogs2-gh2	WLM3_084-085_R6	cggtacta:cggtacta	GGGCAATCCTGAGCCAA	CCATTGAGTCTCTGCACCTATC	F
LG_Crannogs2-gh2	CATN_072-073_R6	ataccgga:ataccgga	GGGCAATCCTGAGCCAA	CCATTGAGTCTCTGCACCTATC	F
LG_Crannogs2-gh2	WLM3_020-021_R6	gatcatcg:gatcatcg	GGGCAATCCTGAGCCAA	CCATTGAGTCTCTGCACCTATC	F
LG_Crannogs2-gh2	CATN_160-171_R6	agagagtc:agagagtc	GGGCAATCCTGAGCCAA	CCATTGAGTCTCTGCACCTATC	F
LG_Crannogs2-gh2	CP2_R6	aactcctg:aactcctg	GGGCAATCCTGAGCCAA	CCATTGAGTCTCTGCACCTATC	F
LG_Crannogs2-gh2	CATN_128-129_R6	cgaacaac:cgaacaac	GGGCAATCCTGAGCCAA	CCATTGAGTCTCTGCACCTATC	F
LG_Crannogs2-gh2	CONTROL5_R6	cggtcatt:cggtcatt	GGGCAATCCTGAGCCAA	CCATTGAGTCTCTGCACCTATC	F
LG_Crannogs2-gh2	LYN1_156-157_R6	acagtgag:acagtgag	GGGCAATCCTGAGCCAA	CCATTGAGTCTCTGCACCTATC	F
LG_Crannogs2-gh2	WLM2_194-195_R6	cggttgaa:cggttgaa	GGGCAATCCTGAGCCAA	CCATTGAGTCTCTGCACCTATC	F
LG_Crannogs2-gh2	WLM3_112-113_R6	gagctaga:gagctaga	GGGCAATCCTGAGCCAA	CCATTGAGTCTCTGCACCTATC	F
LG_Crannogs2-gh2	LYN1_128-129_R6	tgccagta:tgccagta	GGGCAATCCTGAGCCAA	CCATTGAGTCTCTGCACCTATC	F
LG_Crannogs2-gh2	WLM3_162-163_R6	agagctac:agagctac	GGGCAATCCTGAGCCAA	CCATTGAGTCTCTGCACCTATC	F
LG_Crannogs2-gh2	CATN_256-257_R6	aactgagg:aactgagg	GGGCAATCCTGAGCCAA	CCATTGAGTCTCTGCACCTATC	F
LG_Crannogs2-gh2	LYN1_132-133_R6	ggtagttc:ggtagttc	GGGCAATCCTGAGCCAA	CCATTGAGTCTCTGCACCTATC	F
LG_Crannogs2-gh2	WLM2_226-227_R6	cgtaagtc:cgtaagtc	GGGCAATCCTGAGCCAA	CCATTGAGTCTCTGCACCTATC	F
LG_Crannogs2-gh2	WLM3_036-037_R6	atacgtgc:atacgtgc	GGGCAATCCTGAGCCAA	CCATTGAGTCTCTGCACCTATC	F
LG_Crannogs2-gh2	CATN_064-065_R6	catcagca:catcagca	GGGCAATCCTGAGCCAA	CCATTGAGTCTCTGCACCTATC	F
LG_Crannogs2-gh2	LYN1_084-085_R6	accactca:accactca	GGGCAATCCTGAGCCAA	CCATTGAGTCTCTGCACCTATC	F
LG_Crannogs2-gh2	WLM3_130-131_R6	caatggct:caatggct	GGGCAATCCTGAGCCAA	CCATTGAGTCTCTGCACCTATC	F
LG_Crannogs2-gh2	CP3_R6	aactgtcc:aactgtcc	GGGCAATCCTGAGCCAA	CCATTGAGTCTCTGCACCTATC	F
LG_Crannogs2-gh2	LYN1_076-077_R6	tcctggta:tcctggta	GGGCAATCCTGAGCCAA	CCATTGAGTCTCTGCACCTATC	F
LG_Crannogs2-gh2	CATN_016-017_R6	catccagt:catccagt	GGGCAATCCTGAGCCAA	CCATTGAGTCTCTGCACCTATC	F
LG_Crannogs2-gh2	WLM3_092-093_R6	tgcgaatg:tgcgaatg	GGGCAATCCTGAGCCAA	CCATTGAGTCTCTGCACCTATC	F
LG_Crannogs2-gh2	LYN1_294-295_R6	gagtacag:gagtacag	GGGCAATCCTGAGCCAA	CCATTGAGTCTCTGCACCTATC	F
LG_Crannogs2-gh2	WLM3_072-073_R6	agagtctg:agagtctg	GGGCAATCCTGAGCCAA	CCATTGAGTCTCTGCACCTATC	F
LG_Crannogs2-gh2	CONTROL4_R6	cgtagact:cgtagact	GGGCAATCCTGAGCCAA	CCATTGAGTCTCTGCACCTATC	F
LG_Crannogs2-gh2	CATN_288-289_R6	tccttcca:tccttcca	GGGCAATCCTGAGCCAA	CCATTGAGTCTCTGCACCTATC	F
LG_Crannogs2-gh2	LYN1_168-169_R6	tgcttgtc:tgcttgtc	GGGCAATCCTGAGCCAA	CCATTGAGTCTCTGCACCTATC	F
LG_Crannogs2-gh2	CATN_104-105_R6	catcgatg:catcgatg	GGGCAATCCTGAGCCAA	CCATTGAGTCTCTGCACCTATC	F
LG_Crannogs2-gh2	CATN_224-225_R6	cgtagcta:cgtagcta	GGGCAATCCTGAGCCAA	CCATTGAGTCTCTGCACCTATC	F
LG_Crannogs2-gh2	LYN1_092-093_R6	cttcaacg:cttcaacg	GGGCAATCCTGAGCCAA	CCATTGAGTCTCTGCACCTATC	F
LG_Crannogs2-gh2	WLM3_052-053_R6	catcggat:catcggat	GGGCAATCCTGAGCCAA	CCATTGAGTCTCTGCACCTATC	F
LG_Crannogs2-gh2	LYN1_032-033_R6	aagaaccg:aagaaccg	GGGCAATCCTGAGCCAA	CCATTGAGTCTCTGCACCTATC	F
LG_Crannogs2-gh2	CN2_R6	gatgaggt:gatgaggt	GGGCAATCCTGAGCCAA	CCATTGAGTCTCTGCACCTATC	F
LG_Crannogs2-gh2	WLM3_146-147_R6	cttcaggt:cttcaggt	GGGCAATCCTGAGCCAA	CCATTGAGTCTCTGCACCTATC	F
LG_Crannogs2-gh2	WLM2_258-259_R6	tcgaagtg:tcgaagtg	GGGCAATCCTGAGCCAA	CCATTGAGTCTCTGCACCTATC	F
LG_Crannogs2-gh2	LYN1_180-181_R6	gatgcctt:gatgcctt	GGGCAATCCTGAGCCAA	CCATTGAGTCTCTGCACCTATC	F
LG_Crannogs2-gh2	WLM3_064-065_R6	agatcagc:agatcagc	GGGCAATCCTGAGCCAA	CCATTGAGTCTCTGCACCTATC	F
LG_Crannogs2-gh2	LYN1_108-109_R6	tcgactct:tcgactct	GGGCAATCCTGAGCCAA	CCATTGAGTCTCTGCACCTATC	F
LG_Crannogs2-gh2	LYN1_100-101_R7	cgtgatac:cgtgatac	GGGCAATCCTGAGCCAA	CCATTGAGTCTCTGCACCTATC	F
LG_Crannogs2-gh2	WLM3_044-045_R7	cttcttcc:cttcttcc	GGGCAATCCTGAGCCAA	CCATTGAGTCTCTGCACCTATC	F
LG_Crannogs2-gh2	CN1_R7	attctcgc:attctcgc	GGGCAATCCTGAGCCAA	CCATTGAGTCTCTGCACCTATC	F
LG_Crannogs2-gh2	LYN1_048-049_R7	tcgattgc:tcgattgc	GGGCAATCCTGAGCCAA	CCATTGAGTCTCTGCACCTATC	F
LG_Crannogs2-gh2	WLM2_170-171_R7	catggcaa:catggcaa	GGGCAATCCTGAGCCAA	CCATTGAGTCTCTGCACCTATC	F
LG_Crannogs2-gh2	CATN_096-097_R7	tccgaaga:tccgaaga	GGGCAATCCTGAGCCAA	CCATTGAGTCTCTGCACCTATC	F
LG_Crannogs2-gh2	LYN1_164-165_R7	tctacacc:tctacacc	GGGCAATCCTGAGCCAA	CCATTGAGTCTCTGCACCTATC	F
LG_Crannogs2-gh2	CONTROL3_R7	cttgacga:cttgacga	GGGCAATCCTGAGCCAA	CCATTGAGTCTCTGCACCTATC	F
LG_Crannogs2-gh2	CATN_048-049_R7	tcgcatac:tcgcatac	GGGCAATCCTGAGCCAA	CCATTGAGTCTCTGCACCTATC	F
LG_Crannogs2-gh2	LYN1_124-125_R7	catgtacg:catgtacg	GGGCAATCCTGAGCCAA	CCATTGAGTCTCTGCACCTATC	F
LG_Crannogs2-gh2	WLM3_138-139_R7	tgagtgac:tgagtgac	GGGCAATCCTGAGCCAA	CCATTGAGTCTCTGCACCTATC	F
LG_Crannogs2-gh2	CATN_112-113_R7	ggttcgaa:ggttcgaa	GGGCAATCCTGAGCCAA	CCATTGAGTCTCTGCACCTATC	F
LG_Crannogs2-gh2	LYN1_240-241_R7	tggaacct:tggaacct	GGGCAATCCTGAGCCAA	CCATTGAGTCTCTGCACCTATC	F
LG_Crannogs2-gh2	CP1_R7	tagttcgg:tagttcgg	GGGCAATCCTGAGCCAA	CCATTGAGTCTCTGCACCTATC	F
LG_Crannogs2-gh2	CATN_080-081_R7	atagtggc:atagtggc	GGGCAATCCTGAGCCAA	CCATTGAGTCTCTGCACCTATC	F
LG_Crannogs2-gh2	LYN1_140-141_R7	tcgcgatt:tcgcgatt	GGGCAATCCTGAGCCAA	CCATTGAGTCTCTGCACCTATC	F
LG_Crannogs2-gh2	WLM3_008-009_R7	catgtgga:catgtgga	GGGCAATCCTGAGCCAA	CCATTGAGTCTCTGCACCTATC	F
LG_Crannogs2-gh2	CATN_000-001_R7	tcgctcta:tcgctcta	GGGCAATCCTGAGCCAA	CCATTGAGTCTCTGCACCTATC	F
LG_Crannogs2-gh2	LYN1_208-209_R7	agcaactg:agcaactg	GGGCAATCCTGAGCCAA	CCATTGAGTCTCTGCACCTATC	F
LG_Crannogs2-gh2	WLM3_122-123_R7	cgttacgt:cgttacgt	GGGCAATCCTGAGCCAA	CCATTGAGTCTCTGCACCTATC	F
LG_Crannogs2-gh2	CATN_088-089_R7	ggttgtag:ggttgtag	GGGCAATCCTGAGCCAA	CCATTGAGTCTCTGCACCTATC	F
LG_Crannogs2-gh2	CONTROL1_R7	agcaaggt:agcaaggt	GGGCAATCCTGAGCCAA	CCATTGAGTCTCTGCACCTATC	F
LG_Crannogs2-gh2	WLM2_178-179_R7	cgttagag:cgttagag	GGGCAATCCTGAGCCAA	CCATTGAGTCTCTGCACCTATC	F
LG_Crannogs2-gh2	CATN_144-145_R7	tggtgatg:tggtgatg	GGGCAATCCTGAGCCAA	CCATTGAGTCTCTGCACCTATC	F
LG_Crannogs2-gh2	CONTROL2_R7	gagtcagt:gagtcagt	GGGCAATCCTGAGCCAA	CCATTGAGTCTCTGCACCTATC	F
LG_Crannogs2-gh2	WLM3_104-105_R7	accatgga:accatgga	GGGCAATCCTGAGCCAA	CCATTGAGTCTCTGCACCTATC	F
LG_Crannogs2-gh2	CONTROL_R7	ttccgaag:ttccgaag	GGGCAATCCTGAGCCAA	CCATTGAGTCTCTGCACCTATC	F
LG_Crannogs2-gh2	CATN_192-193_R7	tcggatca:tcggatca	GGGCAATCCTGAGCCAA	CCATTGAGTCTCTGCACCTATC	F
LG_Crannogs2-gh2	LYN1_116-117_R7	attgcagc:attgcagc	GGGCAATCCTGAGCCAA	CCATTGAGTCTCTGCACCTATC	F
LG_Crannogs2-gh2	CATN_032-033_R7	aagccgaa:aagccgaa	GGGCAATCCTGAGCCAA	CCATTGAGTCTCTGCACCTATC	F
LG_Crannogs2-gh2	LYN1_060-061_R7	gattccga:gattccga	GGGCAATCCTGAGCCAA	CCATTGAGTCTCTGCACCTATC	F
LG_Crannogs2-gh2	CN3_R7	accgcata:accgcata	GGGCAATCCTGAGCCAA	CCATTGAGTCTCTGCACCTATC	F
LG_Crannogs2-gh2	LYN1_148-149_R7	ttcctcac:ttcctcac	GGGCAATCCTGAGCCAA	CCATTGAGTCTCTGCACCTATC	F
LG_Crannogs2-gh2	CATN_120-121_R7	accgtaac:accgtaac	GGGCAATCCTGAGCCAA	CCATTGAGTCTCTGCACCTATC	F
LG_Crannogs2-gh2	WLM3_154-155_R7	gtaagcga:gtaagcga	GGGCAATCCTGAGCCAA	CCATTGAGTCTCTGCACCTATC	F
LG_Crannogs2-gh2	LYN1_068-069_R7	caggtgtt:caggtgtt	GGGCAATCCTGAGCCAA	CCATTGAGTCTCTGCACCTATC	F
LG_Crannogs2-gh2	CATN_176-177_R7	taaccgac:taaccgac	GGGCAATCCTGAGCCAA	CCATTGAGTCTCTGCACCTATC	F
LG_Crannogs2-gh2	WLM3_084-085_R7	tactctcg:tactctcg	GGGCAATCCTGAGCCAA	CCATTGAGTCTCTGCACCTATC	F
LG_Crannogs2-gh2	CATN_072-073_R7	agcatcca:agcatcca	GGGCAATCCTGAGCCAA	CCATTGAGTCTCTGCACCTATC	F
LG_Crannogs2-gh2	WLM3_020-021_R7	attggcgt:attggcgt	GGGCAATCCTGAGCCAA	CCATTGAGTCTCTGCACCTATC	F
LG_Crannogs2-gh2	CATN_160-171_R7	acctaacc:acctaacc	GGGCAATCCTGAGCCAA	CCATTGAGTCTCTGCACCTATC	F
LG_Crannogs2-gh2	CP2_R7	aagctcca:aagctcca	GGGCAATCCTGAGCCAA	CCATTGAGTCTCTGCACCTATC	F
LG_Crannogs2-gh2	CATN_128-129_R7	tcgtatgg:tcgtatgg	GGGCAATCCTGAGCCAA	CCATTGAGTCTCTGCACCTATC	F
LG_Crannogs2-gh2	CONTROL5_R7	ttcgacgt:ttcgacgt	GGGCAATCCTGAGCCAA	CCATTGAGTCTCTGCACCTATC	F
LG_Crannogs2-gh2	LYN1_156-157_R7	aagctgtg:aagctgtg	GGGCAATCCTGAGCCAA	CCATTGAGTCTCTGCACCTATC	F
LG_Crannogs2-gh2	WLM2_194-195_R7	agcattgc:agcattgc	GGGCAATCCTGAGCCAA	CCATTGAGTCTCTGCACCTATC	F
LG_Crannogs2-gh2	WLM3_112-113_R7	aatcacgg:aatcacgg	GGGCAATCCTGAGCCAA	CCATTGAGTCTCTGCACCTATC	F
LG_Crannogs2-gh2	LYN1_128-129_R7	ctaactcc:ctaactcc	GGGCAATCCTGAGCCAA	CCATTGAGTCTCTGCACCTATC	F
LG_Crannogs2-gh2	WLM3_162-163_R7	tcggactt:tcggactt	GGGCAATCCTGAGCCAA	CCATTGAGTCTCTGCACCTATC	F
LG_Crannogs2-gh2	CATN_256-257_R7	taacgctc:taacgctc	GGGCAATCCTGAGCCAA	CCATTGAGTCTCTGCACCTATC	F
LG_Crannogs2-gh2	LYN1_132-133_R7	ttcgatcg:ttcgatcg	GGGCAATCCTGAGCCAA	CCATTGAGTCTCTGCACCTATC	F
LG_Crannogs2-gh2	WLM2_226-227_R7	tggcgtta:tggcgtta	GGGCAATCCTGAGCCAA	CCATTGAGTCTCTGCACCTATC	F
LG_Crannogs2-gh2	WLM3_036-037_R7	aaggacac:aaggacac	GGGCAATCCTGAGCCAA	CCATTGAGTCTCTGCACCTATC	F
LG_Crannogs2-gh2	CATN_064-065_R7	tacagcct:tacagcct	GGGCAATCCTGAGCCAA	CCATTGAGTCTCTGCACCTATC	F
LG_Crannogs2-gh2	LYN1_084-085_R7	gcaatcca:gcaatcca	GGGCAATCCTGAGCCAA	CCATTGAGTCTCTGCACCTATC	F
LG_Crannogs2-gh2	WLM3_130-131_R7	acctctgt:acctctgt	GGGCAATCCTGAGCCAA	CCATTGAGTCTCTGCACCTATC	F
LG_Crannogs2-gh2	CP3_R7	gaacgact:gaacgact	GGGCAATCCTGAGCCAA	CCATTGAGTCTCTGCACCTATC	F
LG_Crannogs2-gh2	LYN1_076-077_R7	gcaatggt:gcaatggt	GGGCAATCCTGAGCCAA	CCATTGAGTCTCTGCACCTATC	F
LG_Crannogs2-gh2	CATN_016-017_R7	acctgcaa:acctgcaa	GGGCAATCCTGAGCCAA	CCATTGAGTCTCTGCACCTATC	F
LG_Crannogs2-gh2	WLM3_092-093_R7	tcgttcac:tcgttcac	GGGCAATCCTGAGCCAA	CCATTGAGTCTCTGCACCTATC	F
LG_Crannogs2-gh2	LYN1_294-295_R7	agcgacat:agcgacat	GGGCAATCCTGAGCCAA	CCATTGAGTCTCTGCACCTATC	F
LG_Crannogs2-gh2	WLM3_072-073_R7	aaggcatg:aaggcatg	GGGCAATCCTGAGCCAA	CCATTGAGTCTCTGCACCTATC	F
LG_Crannogs2-gh2	CONTROL4_R7	ctgctatc:ctgctatc	GGGCAATCCTGAGCCAA	CCATTGAGTCTCTGCACCTATC	F
LG_Crannogs2-gh2	CATN_288-289_R7	caacagtg:caacagtg	GGGCAATCCTGAGCCAA	CCATTGAGTCTCTGCACCTATC	F
LG_Crannogs2-gh2	LYN1_168-169_R7	gcacagaa:gcacagaa	GGGCAATCCTGAGCCAA	CCATTGAGTCTCTGCACCTATC	F
LG_Crannogs2-gh2	CATN_104-105_R7	aaggctgt:aaggctgt	GGGCAATCCTGAGCCAA	CCATTGAGTCTCTGCACCTATC	F
LG_Crannogs2-gh2	CATN_224-225_R7	aaccagga:aaccagga	GGGCAATCCTGAGCCAA	CCATTGAGTCTCTGCACCTATC	F
LG_Crannogs2-gh2	LYN1_092-093_R7	tctaaccg:tctaaccg	GGGCAATCCTGAGCCAA	CCATTGAGTCTCTGCACCTATC	F
LG_Crannogs2-gh2	WLM3_052-053_R7	gcacattc:gcacattc	GGGCAATCCTGAGCCAA	CCATTGAGTCTCTGCACCTATC	F
LG_Crannogs2-gh2	LYN1_032-033_R7	gaactcgt:gaactcgt	GGGCAATCCTGAGCCAA	CCATTGAGTCTCTGCACCTATC	F
LG_Crannogs2-gh2	CN2_R7	caaccaag:caaccaag	GGGCAATCCTGAGCCAA	CCATTGAGTCTCTGCACCTATC	F
LG_Crannogs2-gh2	WLM3_146-147_R7	ttccgctt:ttccgctt	GGGCAATCCTGAGCCAA	CCATTGAGTCTCTGCACCTATC	F
LG_Crannogs2-gh2	WLM2_258-259_R7	gaactgca:gaactgca	GGGCAATCCTGAGCCAA	CCATTGAGTCTCTGCACCTATC	F
LG_Crannogs2-gh2	LYN1_180-181_R7	ccaatagc:ccaatagc	GGGCAATCCTGAGCCAA	CCATTGAGTCTCTGCACCTATC	F
LG_Crannogs2-gh2	WLM3_064-065_R7	gcactaac:gcactaac	GGGCAATCCTGAGCCAA	CCATTGAGTCTCTGCACCTATC	F
LG_Crannogs2-gh2	LYN1_108-109_R7	ttcgtgct:ttcgtgct	GGGCAATCCTGAGCCAA	CCATTGAGTCTCTGCACCTATC	F
LG_Crannogs2-gh2	LYN1_100-101_R8	ccactgat:ccactgat	GGGCAATCCTGAGCCAA	CCATTGAGTCTCTGCACCTATC	F
LG_Crannogs2-gh2	WLM3_044-045_R8	ccttggaa:ccttggaa	GGGCAATCCTGAGCCAA	CCATTGAGTCTCTGCACCTATC	F
LG_Crannogs2-gh2	CN1_R8	gaaggaag:gaaggaag	GGGCAATCCTGAGCCAA	CCATTGAGTCTCTGCACCTATC	F
LG_Crannogs2-gh2	LYN1_048-049_R8	caagaagg:caagaagg	GGGCAATCCTGAGCCAA	CCATTGAGTCTCTGCACCTATC	F
LG_Crannogs2-gh2	WLM2_170-171_R8	ctgatcca:ctgatcca	GGGCAATCCTGAGCCAA	CCATTGAGTCTCTGCACCTATC	F
LG_Crannogs2-gh2	CATN_096-097_R8	acgaactc:acgaactc	GGGCAATCCTGAGCCAA	CCATTGAGTCTCTGCACCTATC	F
LG_Crannogs2-gh2	LYN1_164-165_R8	caagactc:caagactc	GGGCAATCCTGAGCCAA	CCATTGAGTCTCTGCACCTATC	F
LG_Crannogs2-gh2	CONTROL3_R8	taaggcgt:taaggcgt	GGGCAATCCTGAGCCAA	CCATTGAGTCTCTGCACCTATC	F
LG_Crannogs2-gh2	CATN_048-049_R8	agctgtga:agctgtga	GGGCAATCCTGAGCCAA	CCATTGAGTCTCTGCACCTATC	F
LG_Crannogs2-gh2	LYN1_124-125_R8	aagtcgtc:aagtcgtc	GGGCAATCCTGAGCCAA	CCATTGAGTCTCTGCACCTATC	F
LG_Crannogs2-gh2	WLM3_138-139_R8	acgatcgt:acgatcgt	GGGCAATCCTGAGCCAA	CCATTGAGTCTCTGCACCTATC	F
LG_Crannogs2-gh2	CATN_112-113_R8	ctactcag:ctactcag	GGGCAATCCTGAGCCAA	CCATTGAGTCTCTGCACCTATC	F
LG_Crannogs2-gh2	LYN1_240-241_R8	aagtgcga:aagtgcga	GGGCAATCCTGAGCCAA	CCATTGAGTCTCTGCACCTATC	F
LG_Crannogs2-gh2	CP1_R8	agcttcgt:agcttcgt	GGGCAATCCTGAGCCAA	CCATTGAGTCTCTGCACCTATC	F
LG_Crannogs2-gh2	CATN_080-081_R8	caagcact:caagcact	GGGCAATCCTGAGCCAA	CCATTGAGTCTCTGCACCTATC	F
LG_Crannogs2-gh2	LYN1_140-141_R8	atcagagc:atcagagc	GGGCAATCCTGAGCCAA	CCATTGAGTCTCTGCACCTATC	F
LG_Crannogs2-gh2	WLM3_008-009_R8	gtagcgaa:gtagcgaa	GGGCAATCCTGAGCCAA	CCATTGAGTCTCTGCACCTATC	F
LG_Crannogs2-gh2	CATN_000-001_R8	agaggcaa:agaggcaa	GGGCAATCCTGAGCCAA	CCATTGAGTCTCTGCACCTATC	F
LG_Crannogs2-gh2	LYN1_208-209_R8	gaagtgtg:gaagtgtg	GGGCAATCCTGAGCCAA	CCATTGAGTCTCTGCACCTATC	F
LG_Crannogs2-gh2	WLM3_122-123_R8	caagcgta:caagcgta	GGGCAATCCTGAGCCAA	CCATTGAGTCTCTGCACCTATC	F
LG_Crannogs2-gh2	CATN_088-089_R8	gtagcttc:gtagcttc	GGGCAATCCTGAGCCAA	CCATTGAGTCTCTGCACCTATC	F
LG_Crannogs2-gh2	CONTROL1_R8	acgcagta:acgcagta	GGGCAATCCTGAGCCAA	CCATTGAGTCTCTGCACCTATC	F
LG_Crannogs2-gh2	WLM2_178-179_R8	ctagacct:ctagacct	GGGCAATCCTGAGCCAA	CCATTGAGTCTCTGCACCTATC	F
LG_Crannogs2-gh2	CATN_144-145_R8	gcatggtt:gcatggtt	GGGCAATCCTGAGCCAA	CCATTGAGTCTCTGCACCTATC	F
LG_Crannogs2-gh2	CONTROL2_R8	gcatgtac:gcatgtac	GGGCAATCCTGAGCCAA	CCATTGAGTCTCTGCACCTATC	F
LG_Crannogs2-gh2	WLM3_104-105_R8	gacattcc:gacattcc	GGGCAATCCTGAGCCAA	CCATTGAGTCTCTGCACCTATC	F
LG_Crannogs2-gh2	CONTROL_R8	acgcgtat:acgcgtat	GGGCAATCCTGAGCCAA	CCATTGAGTCTCTGCACCTATC	F
LG_Crannogs2-gh2	CATN_192-193_R8	caaggttg:caaggttg	GGGCAATCCTGAGCCAA	CCATTGAGTCTCTGCACCTATC	F
LG_Crannogs2-gh2	LYN1_116-117_R8	gcattacg:gcattacg	GGGCAATCCTGAGCCAA	CCATTGAGTCTCTGCACCTATC	F
LG_Crannogs2-gh2	CATN_032-033_R8	aggaccta:aggaccta	GGGCAATCCTGAGCCAA	CCATTGAGTCTCTGCACCTATC	F
LG_Crannogs2-gh2	LYN1_060-061_R8	caagtcca:caagtcca	GGGCAATCCTGAGCCAA	CCATTGAGTCTCTGCACCTATC	F
LG_Crannogs2-gh2	CN3_R8	ctagcaga:ctagcaga	GGGCAATCCTGAGCCAA	CCATTGAGTCTCTGCACCTATC	F
LG_Crannogs2-gh2	LYN1_148-149_R8	atccacca:atccacca	GGGCAATCCTGAGCCAA	CCATTGAGTCTCTGCACCTATC	F
LG_Crannogs2-gh2	CATN_120-121_R8	ccatccaa:ccatccaa	GGGCAATCCTGAGCCAA	CCATTGAGTCTCTGCACCTATC	F
LG_Crannogs2-gh2	WLM3_154-155_R8	agcagtct:agcagtct	GGGCAATCCTGAGCCAA	CCATTGAGTCTCTGCACCTATC	F
LG_Crannogs2-gh2	LYN1_068-069_R8	tatgcagg:tatgcagg	GGGCAATCCTGAGCCAA	CCATTGAGTCTCTGCACCTATC	F
LG_Crannogs2-gh2	CATN_176-177_R8	tctccaga:tctccaga	GGGCAATCCTGAGCCAA	CCATTGAGTCTCTGCACCTATC	F
LG_Crannogs2-gh2	WLM3_084-085_R8	ctagctag:ctagctag	GGGCAATCCTGAGCCAA	CCATTGAGTCTCTGCACCTATC	F
LG_Crannogs2-gh2	CATN_072-073_R8	gaatccac:gaatccac	GGGCAATCCTGAGCCAA	CCATTGAGTCTCTGCACCTATC	F
LG_Crannogs2-gh2	WLM3_020-021_R8	acggattg:acggattg	GGGCAATCCTGAGCCAA	CCATTGAGTCTCTGCACCTATC	F
LG_Crannogs2-gh2	CATN_160-171_R8	tatgcgca:tatgcgca	GGGCAATCCTGAGCCAA	CCATTGAGTCTCTGCACCTATC	F
LG_Crannogs2-gh2	CP2_R8	tgtatcgg:tgtatcgg	GGGCAATCCTGAGCCAA	CCATTGAGTCTCTGCACCTATC	F
LG_Crannogs2-gh2	CATN_128-129_R8	acggtaga:acggtaga	GGGCAATCCTGAGCCAA	CCATTGAGTCTCTGCACCTATC	F
LG_Crannogs2-gh2	CONTROL5_R8	cgagatca:cgagatca	GGGCAATCCTGAGCCAA	CCATTGAGTCTCTGCACCTATC	F
LG_Crannogs2-gh2	LYN1_156-157_R8	caataccg:caataccg	GGGCAATCCTGAGCCAA	CCATTGAGTCTCTGCACCTATC	F
LG_Crannogs2-gh2	WLM2_194-195_R8	tacgtctc:tacgtctc	GGGCAATCCTGAGCCAA	CCATTGAGTCTCTGCACCTATC	F
LG_Crannogs2-gh2	WLM3_112-113_R8	gccagtta:gccagtta	GGGCAATCCTGAGCCAA	CCATTGAGTCTCTGCACCTATC	F
LG_Crannogs2-gh2	LYN1_128-129_R8	taggtagc:taggtagc	GGGCAATCCTGAGCCAA	CCATTGAGTCTCTGCACCTATC	F
LG_Crannogs2-gh2	WLM3_162-163_R8	tctcgtca:tctcgtca	GGGCAATCCTGAGCCAA	CCATTGAGTCTCTGCACCTATC	F
LG_Crannogs2-gh2	CATN_256-257_R8	tgccttga:tgccttga	GGGCAATCCTGAGCCAA	CCATTGAGTCTCTGCACCTATC	F
LG_Crannogs2-gh2	LYN1_132-133_R8	ttgacggt:ttgacggt	GGGCAATCCTGAGCCAA	CCATTGAGTCTCTGCACCTATC	F
LG_Crannogs2-gh2	WLM2_226-227_R8	aatacggc:aatacggc	GGGCAATCCTGAGCCAA	CCATTGAGTCTCTGCACCTATC	F
LG_Crannogs2-gh2	WLM3_036-037_R8	tctctcgt:tctctcgt	GGGCAATCCTGAGCCAA	CCATTGAGTCTCTGCACCTATC	F
LG_Crannogs2-gh2	CATN_064-065_R8	ccattgca:ccattgca	GGGCAATCCTGAGCCAA	CCATTGAGTCTCTGCACCTATC	F
LG_Crannogs2-gh2	LYN1_084-085_R8	atcgagac:atcgagac	GGGCAATCCTGAGCCAA	CCATTGAGTCTCTGCACCTATC	F
LG_Crannogs2-gh2	WLM3_130-131_R8	aggcaagt:aggcaagt	GGGCAATCCTGAGCCAA	CCATTGAGTCTCTGCACCTATC	F
LG_Crannogs2-gh2	CP3_R8	accgtctt:accgtctt	GGGCAATCCTGAGCCAA	CCATTGAGTCTCTGCACCTATC	F
LG_Crannogs2-gh2	LYN1_076-077_R8	ccgaacaa:ccgaacaa	GGGCAATCCTGAGCCAA	CCATTGAGTCTCTGCACCTATC	F
LG_Crannogs2-gh2	CATN_016-017_R8	caatccgt:caatccgt	GGGCAATCCTGAGCCAA	CCATTGAGTCTCTGCACCTATC	F
LG_Crannogs2-gh2	WLM3_092-093_R8	gcctatct:gcctatct	GGGCAATCCTGAGCCAA	CCATTGAGTCTCTGCACCTATC	F
LG_Crannogs2-gh2	LYN1_294-295_R8	ttgagagg:ttgagagg	GGGCAATCCTGAGCCAA	CCATTGAGTCTCTGCACCTATC	F
LG_Crannogs2-gh2	WLM3_072-073_R8	cagaacgt:cagaacgt	GGGCAATCCTGAGCCAA	CCATTGAGTCTCTGCACCTATC	F
LG_Crannogs2-gh2	CONTROL4_R8	gtatcgtg:gtatcgtg	GGGCAATCCTGAGCCAA	CCATTGAGTCTCTGCACCTATC	F
LG_Crannogs2-gh2	CATN_288-289_R8	acgtcaca:acgtcaca	GGGCAATCCTGAGCCAA	CCATTGAGTCTCTGCACCTATC	F
LG_Crannogs2-gh2	LYN1_168-169_R8	ccgacata:ccgacata	GGGCAATCCTGAGCCAA	CCATTGAGTCTCTGCACCTATC	F
LG_Crannogs2-gh2	CATN_104-105_R8	acgtctac:acgtctac	GGGCAATCCTGAGCCAA	CCATTGAGTCTCTGCACCTATC	F
LG_Crannogs2-gh2	CATN_224-225_R8	tagaggac:tagaggac	GGGCAATCCTGAGCCAA	CCATTGAGTCTCTGCACCTATC	F
LG_Crannogs2-gh2	LYN1_092-093_R8	atcgctga:atcgctga	GGGCAATCCTGAGCCAA	CCATTGAGTCTCTGCACCTATC	F
LG_Crannogs2-gh2	WLM3_052-053_R8	gaattggc:gaattggc	GGGCAATCCTGAGCCAA	CCATTGAGTCTCTGCACCTATC	F
LG_Crannogs2-gh2	LYN1_032-033_R8	atcggatg:atcggatg	GGGCAATCCTGAGCCAA	CCATTGAGTCTCTGCACCTATC	F
LG_Crannogs2-gh2	CN2_R8	acgtgctt:acgtgctt	GGGCAATCCTGAGCCAA	CCATTGAGTCTCTGCACCTATC	F
LG_Crannogs2-gh2	WLM3_146-147_R8	tgtcgtac:tgtcgtac	GGGCAATCCTGAGCCAA	CCATTGAGTCTCTGCACCTATC	F
LG_Crannogs2-gh2	WLM2_258-259_R8	tccttagc:tccttagc	GGGCAATCCTGAGCCAA	CCATTGAGTCTCTGCACCTATC	F
LG_Crannogs2-gh2	LYN1_180-181_R8	ccgtaaga:ccgtaaga	GGGCAATCCTGAGCCAA	CCATTGAGTCTCTGCACCTATC	F
LG_Crannogs2-gh2	WLM3_064-065_R8	ttgatgcg:ttgatgcg	GGGCAATCCTGAGCCAA	CCATTGAGTCTCTGCACCTATC	F
LG_Crannogs2-gh2	LYN1_108-109_R8	aggtagtg:aggtagtg	GGGCAATCCTGAGCCAA	CCATTGAGTCTCTGCACCTATC	F

## Sheet: Cra2-Mam1
LG_Crannogs2_MamP007-1	LYN1_100-101_R1	aacaagcc:aacaagcc	CGAGAAGACCCTATGGAGCT	CCGAGGTCRCCCCAACC	F
LG_Crannogs2_MamP007-1	WLM3_044-045_R1	ggaatgag:ggaatgag	CGAGAAGACCCTATGGAGCT	CCGAGGTCRCCCCAACC	F
LG_Crannogs2_MamP007-1	CN1_R1	aattgccg:aattgccg	CGAGAAGACCCTATGGAGCT	CCGAGGTCRCCCCAACC	F
LG_Crannogs2_MamP007-1	LYN1_048-049_R1	cgaccata:cgaccata	CGAGAAGACCCTATGGAGCT	CCGAGGTCRCCCCAACC	F
LG_Crannogs2_MamP007-1	WLM2_170-171_R1	atgctgac:atgctgac	CGAGAAGACCCTATGGAGCT	CCGAGGTCRCCCCAACC	F
LG_Crannogs2_MamP007-1	CATN_096-097_R1	tgagacag:tgagacag	CGAGAAGACCCTATGGAGCT	CCGAGGTCRCCCCAACC	F
LG_Crannogs2_MamP007-1	LYN1_164-165_R1	gagcttac:gagcttac	CGAGAAGACCCTATGGAGCT	CCGAGGTCRCCCCAACC	F
LG_Crannogs2_MamP007-1	CONTROL3_R1	ttaccagg:ttaccagg	CGAGAAGACCCTATGGAGCT	CCGAGGTCRCCCCAACC	F
LG_Crannogs2_MamP007-1	CATN_048-049_R1	tgagagct:tgagagct	CGAGAAGACCCTATGGAGCT	CCGAGGTCRCCCCAACC	F
LG_Crannogs2_MamP007-1	LYN1_124-125_R1	ctgacctt:ctgacctt	CGAGAAGACCCTATGGAGCT	CCGAGGTCRCCCCAACC	F
LG_Crannogs2_MamP007-1	WLM3_138-139_R1	atgcttgg:atgcttgg	CGAGAAGACCCTATGGAGCT	CCGAGGTCRCCCCAACC	F
LG_Crannogs2_MamP007-1	CATN_112-113_R1	aacaccgt:aacaccgt	CGAGAAGACCCTATGGAGCT	CCGAGGTCRCCCCAACC	F
LG_Crannogs2_MamP007-1	LYN1_240-241_R1	ttaccgct:ttaccgct	CGAGAAGACCCTATGGAGCT	CCGAGGTCRCCCCAACC	F
LG_Crannogs2_MamP007-1	CP1_R1	ccagtatg:ccagtatg	CGAGAAGACCCTATGGAGCT	CCGAGGTCRCCCCAACC	F
LG_Crannogs2_MamP007-1	CATN_080-081_R1	tgagatgc:tgagatgc	CGAGAAGACCCTATGGAGCT	CCGAGGTCRCCCCAACC	F
LG_Crannogs2_MamP007-1	LYN1_140-141_R1	gtgcaact:gtgcaact	CGAGAAGACCCTATGGAGCT	CCGAGGTCRCCCCAACC	F
LG_Crannogs2_MamP007-1	WLM3_008-009_R1	acaaccga:acaaccga	CGAGAAGACCCTATGGAGCT	CCGAGGTCRCCCCAACC	F
LG_Crannogs2_MamP007-1	CATN_000-001_R1	tgagccta:tgagccta	CGAGAAGACCCTATGGAGCT	CCGAGGTCRCCCCAACC	F
LG_Crannogs2_MamP007-1	LYN1_208-209_R1	atggaggt:atggaggt	CGAGAAGACCCTATGGAGCT	CCGAGGTCRCCCCAACC	F
LG_Crannogs2_MamP007-1	WLM3_122-123_R1	tcatacgc:tcatacgc	CGAGAAGACCCTATGGAGCT	CCGAGGTCRCCCCAACC	F
LG_Crannogs2_MamP007-1	CATN_088-089_R1	ctgagtct:ctgagtct	CGAGAAGACCCTATGGAGCT	CCGAGGTCRCCCCAACC	F
LG_Crannogs2_MamP007-1	CONTROL1_R1	gaggtgaa:gaggtgaa	CGAGAAGACCCTATGGAGCT	CCGAGGTCRCCCCAACC	F
LG_Crannogs2_MamP007-1	WLM2_178-179_R1	ggcatgta:ggcatgta	CGAGAAGACCCTATGGAGCT	CCGAGGTCRCCCCAACC	F
LG_Crannogs2_MamP007-1	CATN_144-145_R1	gtgccata:gtgccata	CGAGAAGACCCTATGGAGCT	CCGAGGTCRCCCCAACC	F
LG_Crannogs2_MamP007-1	CONTROL2_R1	ttacgcca:ttacgcca	CGAGAAGACCCTATGGAGCT	CCGAGGTCRCCCCAACC	F
LG_Crannogs2_MamP007-1	WLM3_104-105_R1	tcatagcg:tcatagcg	CGAGAAGACCCTATGGAGCT	CCGAGGTCRCCCCAACC	F
LG_Crannogs2_MamP007-1	CONTROL_R1	tgaggaca:tgaggaca	CGAGAAGACCCTATGGAGCT	CCGAGGTCRCCCCAACC	F
LG_Crannogs2_MamP007-1	CATN_192-193_R1	aacaggag:aacaggag	CGAGAAGACCCTATGGAGCT	CCGAGGTCRCCCCAACC	F
LG_Crannogs2_MamP007-1	LYN1_116-117_R1	gagtaacc:gagtaacc	CGAGAAGACCCTATGGAGCT	CCGAGGTCRCCCCAACC	F
LG_Crannogs2_MamP007-1	CATN_032-033_R1	cagctcat:cagctcat	CGAGAAGACCCTATGGAGCT	CCGAGGTCRCCCCAACC	F
LG_Crannogs2_MamP007-1	LYN1_060-061_R1	tgctccaa:tgctccaa	CGAGAAGACCCTATGGAGCT	CCGAGGTCRCCCCAACC	F
LG_Crannogs2_MamP007-1	CN3_R1	tcagtcga:tcagtcga	CGAGAAGACCCTATGGAGCT	CCGAGGTCRCCCCAACC	F
LG_Crannogs2_MamP007-1	LYN1_148-149_R1	ggagaaga:ggagaaga	CGAGAAGACCCTATGGAGCT	CCGAGGTCRCCCCAACC	F
LG_Crannogs2_MamP007-1	CATN_120-121_R1	gtgctcaa:gtgctcaa	CGAGAAGACCCTATGGAGCT	CCGAGGTCRCCCCAACC	F
LG_Crannogs2_MamP007-1	WLM3_154-155_R1	acaagacc:acaagacc	CGAGAAGACCCTATGGAGCT	CCGAGGTCRCCCCAACC	F
LG_Crannogs2_MamP007-1	LYN1_068-069_R1	caggaaca:caggaaca	CGAGAAGACCCTATGGAGCT	CCGAGGTCRCCCCAACC	F
LG_Crannogs2_MamP007-1	CATN_176-177_R1	gtgatctc:gtgatctc	CGAGAAGACCCTATGGAGCT	CCGAGGTCRCCCCAACC	F
LG_Crannogs2_MamP007-1	WLM3_084-085_R1	acttggct:acttggct	CGAGAAGACCCTATGGAGCT	CCGAGGTCRCCCCAACC	F
LG_Crannogs2_MamP007-1	CATN_072-073_R1	cgatacac:cgatacac	CGAGAAGACCCTATGGAGCT	CCGAGGTCRCCCCAACC	F
LG_Crannogs2_MamP007-1	WLM3_020-021_R1	tcatcctg:tcatcctg	CGAGAAGACCCTATGGAGCT	CCGAGGTCRCCCCAACC	F
LG_Crannogs2_MamP007-1	CATN_160-171_R1	caggctaa:caggctaa	CGAGAAGACCCTATGGAGCT	CCGAGGTCRCCCCAACC	F
LG_Crannogs2_MamP007-1	CP2_R1	tcatcggt:tcatcggt	CGAGAAGACCCTATGGAGCT	CCGAGGTCRCCCCAACC	F
LG_Crannogs2_MamP007-1	CATN_128-129_R1	agttccac:agttccac	CGAGAAGACCCTATGGAGCT	CCGAGGTCRCCCCAACC	F
LG_Crannogs2_MamP007-1	CONTROL5_R1	aaccaacg:aaccaacg	CGAGAAGACCCTATGGAGCT	CCGAGGTCRCCCCAACC	F
LG_Crannogs2_MamP007-1	LYN1_156-157_R1	ctgcgaat:ctgcgaat	CGAGAAGACCCTATGGAGCT	CCGAGGTCRCCCCAACC	F
LG_Crannogs2_MamP007-1	WLM2_194-195_R1	gtggttag:gtggttag	CGAGAAGACCCTATGGAGCT	CCGAGGTCRCCCCAACC	F
LG_Crannogs2_MamP007-1	WLM3_112-113_R1	agaacgtg:agaacgtg	CGAGAAGACCCTATGGAGCT	CCGAGGTCRCCCCAACC	F
LG_Crannogs2_MamP007-1	LYN1_128-129_R1	tcatgcct:tcatgcct	CGAGAAGACCCTATGGAGCT	CCGAGGTCRCCCCAACC	F
LG_Crannogs2_MamP007-1	WLM3_162-163_R1	ggatagca:ggatagca	CGAGAAGACCCTATGGAGCT	CCGAGGTCRCCCCAACC	F
LG_Crannogs2_MamP007-1	CATN_256-257_R1	cagtagac:cagtagac	CGAGAAGACCCTATGGAGCT	CCGAGGTCRCCCCAACC	F
LG_Crannogs2_MamP007-1	LYN1_132-133_R1	tagccact:tagccact	CGAGAAGACCCTATGGAGCT	CCGAGGTCRCCCCAACC	F
LG_Crannogs2_MamP007-1	WLM2_226-227_R1	gaggacta:gaggacta	CGAGAAGACCCTATGGAGCT	CCGAGGTCRCCCCAACC	F
LG_Crannogs2_MamP007-1	WLM3_036-037_R1	agaagagg:agaagagg	CGAGAAGACCCTATGGAGCT	CCGAGGTCRCCCCAACC	F
LG_Crannogs2_MamP007-1	CATN_064-065_R1	cgatgagt:cgatgagt	CGAGAAGACCCTATGGAGCT	CCGAGGTCRCCCCAACC	F
LG_Crannogs2_MamP007-1	LYN1_084-085_R1	gtgtagtc:gtgtagtc	CGAGAAGACCCTATGGAGCT	CCGAGGTCRCCCCAACC	F
LG_Crannogs2_MamP007-1	WLM3_130-131_R1	gagttcct:gagttcct	CGAGAAGACCCTATGGAGCT	CCGAGGTCRCCCCAACC	F
LG_Crannogs2_MamP007-1	CP3_R1	acacacag:acacacag	CGAGAAGACCCTATGGAGCT	CCGAGGTCRCCCCAACC	F
LG_Crannogs2_MamP007-1	LYN1_076-077_R1	aacctagc:aacctagc	CGAGAAGACCCTATGGAGCT	CCGAGGTCRCCCCAACC	F
LG_Crannogs2_MamP007-1	CATN_016-017_R1	acacaggt:acacaggt	CGAGAAGACCCTATGGAGCT	CCGAGGTCRCCCCAACC	F
LG_Crannogs2_MamP007-1	WLM3_092-093_R1	tagagctg:tagagctg	CGAGAAGACCCTATGGAGCT	CCGAGGTCRCCCCAACC	F
LG_Crannogs2_MamP007-1	LYN1_294-295_R1	aacctcag:aacctcag	CGAGAAGACCCTATGGAGCT	CCGAGGTCRCCCCAACC	F
LG_Crannogs2_MamP007-1	WLM3_072-073_R1	ggatgatc:ggatgatc	CGAGAAGACCCTATGGAGCT	CCGAGGTCRCCCCAACC	F
LG_Crannogs2_MamP007-1	CONTROL4_R1	tatctggc:tatctggc	CGAGAAGACCCTATGGAGCT	CCGAGGTCRCCCCAACC	F
LG_Crannogs2_MamP007-1	CATN_288-289_R1	ctggttga:ctggttga	CGAGAAGACCCTATGGAGCT	CCGAGGTCRCCCCAACC	F
LG_Crannogs2_MamP007-1	LYN1_168-169_R1	tccaacac:tccaacac	CGAGAAGACCCTATGGAGCT	CCGAGGTCRCCCCAACC	F
LG_Crannogs2_MamP007-1	CATN_104-105_R1	gtgtgaag:gtgtgaag	CGAGAAGACCCTATGGAGCT	CCGAGGTCRCCCCAACC	F
LG_Crannogs2_MamP007-1	CATN_224-225_R1	aacctgct:aacctgct	CGAGAAGACCCTATGGAGCT	CCGAGGTCRCCCCAACC	F
LG_Crannogs2_MamP007-1	LYN1_092-093_R1	ggatgtct:ggatgtct	CGAGAAGACCCTATGGAGCT	CCGAGGTCRCCCCAACC	F
LG_Crannogs2_MamP007-1	WLM3_052-053_R1	tccaagca:tccaagca	CGAGAAGACCCTATGGAGCT	CCGAGGTCRCCCCAACC	F
LG_Crannogs2_MamP007-1	LYN1_032-033_R1	agaatgcc:agaatgcc	CGAGAAGACCCTATGGAGCT	CCGAGGTCRCCCCAACC	F
LG_Crannogs2_MamP007-1	CN2_R1	gtgtgtgt:gtgtgtgt	CGAGAAGACCCTATGGAGCT	CCGAGGTCRCCCCAACC	F
LG_Crannogs2_MamP007-1	WLM3_146-147_R1	cacggata:cacggata	CGAGAAGACCCTATGGAGCT	CCGAGGTCRCCCCAACC	F
LG_Crannogs2_MamP007-1	WLM2_258-259_R1	caacctca:caacctca	CGAGAAGACCCTATGGAGCT	CCGAGGTCRCCCCAACC	F
LG_Crannogs2_MamP007-1	LYN1_180-181_R1	ggattcga:ggattcga	CGAGAAGACCCTATGGAGCT	CCGAGGTCRCCCCAACC	F
LG_Crannogs2_MamP007-1	WLM3_064-065_R1	ttaggcac:ttaggcac	CGAGAAGACCCTATGGAGCT	CCGAGGTCRCCCCAACC	F
LG_Crannogs2_MamP007-1	LYN1_108-109_R1	cgcataga:cgcataga	CGAGAAGACCCTATGGAGCT	CCGAGGTCRCCCCAACC	F
LG_Crannogs2_MamP007-1	LYN1_100-101_R2	aacgcttc:aacgcttc	CGAGAAGACCCTATGGAGCT	CCGAGGTCRCCCCAACC	F
LG_Crannogs2_MamP007-1	WLM3_044-045_R2	acactgtc:acactgtc	CGAGAAGACCCTATGGAGCT	CCGAGGTCRCCCCAACC	F
LG_Crannogs2_MamP007-1	CN1_R2	tccatacg:tccatacg	CGAGAAGACCCTATGGAGCT	CCGAGGTCRCCCCAACC	F
LG_Crannogs2_MamP007-1	LYN1_048-049_R2	agtgttcc:agtgttcc	CGAGAAGACCCTATGGAGCT	CCGAGGTCRCCCCAACC	F
LG_Crannogs2_MamP007-1	WLM2_170-171_R2	acagaagc:acagaagc	CGAGAAGACCCTATGGAGCT	CCGAGGTCRCCCCAACC	F
LG_Crannogs2_MamP007-1	CATN_096-097_R2	agacctgt:agacctgt	CGAGAAGACCCTATGGAGCT	CCGAGGTCRCCCCAACC	F
LG_Crannogs2_MamP007-1	LYN1_164-165_R2	cgctctta:cgctctta	CGAGAAGACCCTATGGAGCT	CCGAGGTCRCCCCAACC	F
LG_Crannogs2_MamP007-1	CONTROL3_R2	agacgaac:agacgaac	CGAGAAGACCCTATGGAGCT	CCGAGGTCRCCCCAACC	F
LG_Crannogs2_MamP007-1	CATN_048-049_R2	tgcaagag:tgcaagag	CGAGAAGACCCTATGGAGCT	CCGAGGTCRCCCCAACC	F
LG_Crannogs2_MamP007-1	LYN1_124-125_R2	aagagtgc:aagagtgc	CGAGAAGACCCTATGGAGCT	CCGAGGTCRCCCCAACC	F
LG_Crannogs2_MamP007-1	WLM3_138-139_R2	catacctc:catacctc	CGAGAAGACCCTATGGAGCT	CCGAGGTCRCCCCAACC	F
LG_Crannogs2_MamP007-1	CATN_112-113_R2	ctgttcgt:ctgttcgt	CGAGAAGACCCTATGGAGCT	CCGAGGTCRCCCCAACC	F
LG_Crannogs2_MamP007-1	LYN1_240-241_R2	cgcttatg:cgcttatg	CGAGAAGACCCTATGGAGCT	CCGAGGTCRCCCCAACC	F
LG_Crannogs2_MamP007-1	CP1_R2	agacgctt:agacgctt	CGAGAAGACCCTATGGAGCT	CCGAGGTCRCCCCAACC	F
LG_Crannogs2_MamP007-1	CATN_080-081_R2	aacgtcga:aacgtcga	CGAGAAGACCCTATGGAGCT	CCGAGGTCRCCCCAACC	F
LG_Crannogs2_MamP007-1	LYN1_140-141_R2	tagcctga:tagcctga	CGAGAAGACCCTATGGAGCT	CCGAGGTCRCCCCAACC	F
LG_Crannogs2_MamP007-1	WLM3_008-009_R2	aaggttcg:aaggttcg	CGAGAAGACCCTATGGAGCT	CCGAGGTCRCCCCAACC	F
LG_Crannogs2_MamP007-1	CATN_000-001_R2	atgaggtg:atgaggtg	CGAGAAGACCCTATGGAGCT	CCGAGGTCRCCCCAACC	F
LG_Crannogs2_MamP007-1	LYN1_208-209_R2	gatatcgc:gatatcgc	CGAGAAGACCCTATGGAGCT	CCGAGGTCRCCCCAACC	F
LG_Crannogs2_MamP007-1	WLM3_122-123_R2	gttactcg:gttactcg	CGAGAAGACCCTATGGAGCT	CCGAGGTCRCCCCAACC	F
LG_Crannogs2_MamP007-1	CATN_088-089_R2	tccgagat:tccgagat	CGAGAAGACCCTATGGAGCT	CCGAGGTCRCCCCAACC	F
LG_Crannogs2_MamP007-1	CONTROL1_R2	ggctctat:ggctctat	CGAGAAGACCCTATGGAGCT	CCGAGGTCRCCCCAACC	F
LG_Crannogs2_MamP007-1	WLM2_178-179_R2	tagcgtag:tagcgtag	CGAGAAGACCCTATGGAGCT	CCGAGGTCRCCCCAACC	F
LG_Crannogs2_MamP007-1	CATN_144-145_R2	tgcactac:tgcactac	CGAGAAGACCCTATGGAGCT	CCGAGGTCRCCCCAACC	F
LG_Crannogs2_MamP007-1	CONTROL2_R2	acaacgct:acaacgct	CGAGAAGACCCTATGGAGCT	CCGAGGTCRCCCCAACC	F
LG_Crannogs2_MamP007-1	WLM3_104-105_R2	tccgctaa:tccgctaa	CGAGAAGACCCTATGGAGCT	CCGAGGTCRCCCCAACC	F
LG_Crannogs2_MamP007-1	CONTROL_R2	atacagcg:atacagcg	CGAGAAGACCCTATGGAGCT	CCGAGGTCRCCCCAACC	F
LG_Crannogs2_MamP007-1	CATN_192-193_R2	aactacgc:aactacgc	CGAGAAGACCCTATGGAGCT	CCGAGGTCRCCCCAACC	F
LG_Crannogs2_MamP007-1	LYN1_116-117_R2	caacgtac:caacgtac	CGAGAAGACCCTATGGAGCT	CCGAGGTCRCCCCAACC	F
LG_Crannogs2_MamP007-1	CATN_032-033_R2	gttaggca:gttaggca	CGAGAAGACCCTATGGAGCT	CCGAGGTCRCCCCAACC	F
LG_Crannogs2_MamP007-1	LYN1_060-061_R2	catagtcg:catagtcg	CGAGAAGACCCTATGGAGCT	CCGAGGTCRCCCCAACC	F
LG_Crannogs2_MamP007-1	CN3_R2	gtgcctat:gtgcctat	CGAGAAGACCCTATGGAGCT	CCGAGGTCRCCCCAACC	F
LG_Crannogs2_MamP007-1	LYN1_148-149_R2	cggattgt:cggattgt	CGAGAAGACCCTATGGAGCT	CCGAGGTCRCCCCAACC	F
LG_Crannogs2_MamP007-1	CATN_120-121_R2	agagaacg:agagaacg	CGAGAAGACCCTATGGAGCT	CCGAGGTCRCCCCAACC	F
LG_Crannogs2_MamP007-1	WLM3_154-155_R2	ataccacc:ataccacc	CGAGAAGACCCTATGGAGCT	CCGAGGTCRCCCCAACC	F
LG_Crannogs2_MamP007-1	LYN1_068-069_R2	aatgccag:aatgccag	CGAGAAGACCCTATGGAGCT	CCGAGGTCRCCCCAACC	F
LG_Crannogs2_MamP007-1	CATN_176-177_R2	aacagctc:aacagctc	CGAGAAGACCCTATGGAGCT	CCGAGGTCRCCCCAACC	F
LG_Crannogs2_MamP007-1	WLM3_084-085_R2	cggtacta:cggtacta	CGAGAAGACCCTATGGAGCT	CCGAGGTCRCCCCAACC	F
LG_Crannogs2_MamP007-1	CATN_072-073_R2	ataccgga:ataccgga	CGAGAAGACCCTATGGAGCT	CCGAGGTCRCCCCAACC	F
LG_Crannogs2_MamP007-1	WLM3_020-021_R2	gatcatcg:gatcatcg	CGAGAAGACCCTATGGAGCT	CCGAGGTCRCCCCAACC	F
LG_Crannogs2_MamP007-1	CATN_160-171_R2	agagagtc:agagagtc	CGAGAAGACCCTATGGAGCT	CCGAGGTCRCCCCAACC	F
LG_Crannogs2_MamP007-1	CP2_R2	aactcctg:aactcctg	CGAGAAGACCCTATGGAGCT	CCGAGGTCRCCCCAACC	F
LG_Crannogs2_MamP007-1	CATN_128-129_R2	cgaacaac:cgaacaac	CGAGAAGACCCTATGGAGCT	CCGAGGTCRCCCCAACC	F
LG_Crannogs2_MamP007-1	CONTROL5_R2	cggtcatt:cggtcatt	CGAGAAGACCCTATGGAGCT	CCGAGGTCRCCCCAACC	F
LG_Crannogs2_MamP007-1	LYN1_156-157_R2	acagtgag:acagtgag	CGAGAAGACCCTATGGAGCT	CCGAGGTCRCCCCAACC	F
LG_Crannogs2_MamP007-1	WLM2_194-195_R2	cggttgaa:cggttgaa	CGAGAAGACCCTATGGAGCT	CCGAGGTCRCCCCAACC	F
LG_Crannogs2_MamP007-1	WLM3_112-113_R2	gagctaga:gagctaga	CGAGAAGACCCTATGGAGCT	CCGAGGTCRCCCCAACC	F
LG_Crannogs2_MamP007-1	LYN1_128-129_R2	tgccagta:tgccagta	CGAGAAGACCCTATGGAGCT	CCGAGGTCRCCCCAACC	F
LG_Crannogs2_MamP007-1	WLM3_162-163_R2	agagctac:agagctac	CGAGAAGACCCTATGGAGCT	CCGAGGTCRCCCCAACC	F
LG_Crannogs2_MamP007-1	CATN_256-257_R2	aactgagg:aactgagg	CGAGAAGACCCTATGGAGCT	CCGAGGTCRCCCCAACC	F
LG_Crannogs2_MamP007-1	LYN1_132-133_R2	ggtagttc:ggtagttc	CGAGAAGACCCTATGGAGCT	CCGAGGTCRCCCCAACC	F
LG_Crannogs2_MamP007-1	WLM2_226-227_R2	cgtaagtc:cgtaagtc	CGAGAAGACCCTATGGAGCT	CCGAGGTCRCCCCAACC	F
LG_Crannogs2_MamP007-1	WLM3_036-037_R2	atacgtgc:atacgtgc	CGAGAAGACCCTATGGAGCT	CCGAGGTCRCCCCAACC	F
LG_Crannogs2_MamP007-1	CATN_064-065_R2	catcagca:catcagca	CGAGAAGACCCTATGGAGCT	CCGAGGTCRCCCCAACC	F
LG_Crannogs2_MamP007-1	LYN1_084-085_R2	accactca:accactca	CGAGAAGACCCTATGGAGCT	CCGAGGTCRCCCCAACC	F
LG_Crannogs2_MamP007-1	WLM3_130-131_R2	caatggct:caatggct	CGAGAAGACCCTATGGAGCT	CCGAGGTCRCCCCAACC	F
LG_Crannogs2_MamP007-1	CP3_R2	aactgtcc:aactgtcc	CGAGAAGACCCTATGGAGCT	CCGAGGTCRCCCCAACC	F
LG_Crannogs2_MamP007-1	LYN1_076-077_R2	tcctggta:tcctggta	CGAGAAGACCCTATGGAGCT	CCGAGGTCRCCCCAACC	F
LG_Crannogs2_MamP007-1	CATN_016-017_R2	catccagt:catccagt	CGAGAAGACCCTATGGAGCT	CCGAGGTCRCCCCAACC	F
LG_Crannogs2_MamP007-1	WLM3_092-093_R2	tgcgaatg:tgcgaatg	CGAGAAGACCCTATGGAGCT	CCGAGGTCRCCCCAACC	F
LG_Crannogs2_MamP007-1	LYN1_294-295_R2	gagtacag:gagtacag	CGAGAAGACCCTATGGAGCT	CCGAGGTCRCCCCAACC	F
LG_Crannogs2_MamP007-1	WLM3_072-073_R2	agagtctg:agagtctg	CGAGAAGACCCTATGGAGCT	CCGAGGTCRCCCCAACC	F
LG_Crannogs2_MamP007-1	CONTROL4_R2	cgtagact:cgtagact	CGAGAAGACCCTATGGAGCT	CCGAGGTCRCCCCAACC	F
LG_Crannogs2_MamP007-1	CATN_288-289_R2	tccttcca:tccttcca	CGAGAAGACCCTATGGAGCT	CCGAGGTCRCCCCAACC	F
LG_Crannogs2_MamP007-1	LYN1_168-169_R2	tgcttgtc:tgcttgtc	CGAGAAGACCCTATGGAGCT	CCGAGGTCRCCCCAACC	F
LG_Crannogs2_MamP007-1	CATN_104-105_R2	catcgatg:catcgatg	CGAGAAGACCCTATGGAGCT	CCGAGGTCRCCCCAACC	F
LG_Crannogs2_MamP007-1	CATN_224-225_R2	cgtagcta:cgtagcta	CGAGAAGACCCTATGGAGCT	CCGAGGTCRCCCCAACC	F
LG_Crannogs2_MamP007-1	LYN1_092-093_R2	cttcaacg:cttcaacg	CGAGAAGACCCTATGGAGCT	CCGAGGTCRCCCCAACC	F
LG_Crannogs2_MamP007-1	WLM3_052-053_R2	catcggat:catcggat	CGAGAAGACCCTATGGAGCT	CCGAGGTCRCCCCAACC	F
LG_Crannogs2_MamP007-1	LYN1_032-033_R2	aagaaccg:aagaaccg	CGAGAAGACCCTATGGAGCT	CCGAGGTCRCCCCAACC	F
LG_Crannogs2_MamP007-1	CN2_R2	gatgaggt:gatgaggt	CGAGAAGACCCTATGGAGCT	CCGAGGTCRCCCCAACC	F
LG_Crannogs2_MamP007-1	WLM3_146-147_R2	cttcaggt:cttcaggt	CGAGAAGACCCTATGGAGCT	CCGAGGTCRCCCCAACC	F
LG_Crannogs2_MamP007-1	WLM2_258-259_R2	tcgaagtg:tcgaagtg	CGAGAAGACCCTATGGAGCT	CCGAGGTCRCCCCAACC	F
LG_Crannogs2_MamP007-1	LYN1_180-181_R2	gatgcctt:gatgcctt	CGAGAAGACCCTATGGAGCT	CCGAGGTCRCCCCAACC	F
LG_Crannogs2_MamP007-1	WLM3_064-065_R2	agatcagc:agatcagc	CGAGAAGACCCTATGGAGCT	CCGAGGTCRCCCCAACC	F
LG_Crannogs2_MamP007-1	LYN1_108-109_R2	tcgactct:tcgactct	CGAGAAGACCCTATGGAGCT	CCGAGGTCRCCCCAACC	F
LG_Crannogs2_MamP007-1	LYN1_100-101_R3	cgtgatac:cgtgatac	CGAGAAGACCCTATGGAGCT	CCGAGGTCRCCCCAACC	F
LG_Crannogs2_MamP007-1	WLM3_044-045_R3	cttcttcc:cttcttcc	CGAGAAGACCCTATGGAGCT	CCGAGGTCRCCCCAACC	F
LG_Crannogs2_MamP007-1	CN1_R3	attctcgc:attctcgc	CGAGAAGACCCTATGGAGCT	CCGAGGTCRCCCCAACC	F
LG_Crannogs2_MamP007-1	LYN1_048-049_R3	tcgattgc:tcgattgc	CGAGAAGACCCTATGGAGCT	CCGAGGTCRCCCCAACC	F
LG_Crannogs2_MamP007-1	WLM2_170-171_R3	catggcaa:catggcaa	CGAGAAGACCCTATGGAGCT	CCGAGGTCRCCCCAACC	F
LG_Crannogs2_MamP007-1	CATN_096-097_R3	tccgaaga:tccgaaga	CGAGAAGACCCTATGGAGCT	CCGAGGTCRCCCCAACC	F
LG_Crannogs2_MamP007-1	LYN1_164-165_R3	tctacacc:tctacacc	CGAGAAGACCCTATGGAGCT	CCGAGGTCRCCCCAACC	F
LG_Crannogs2_MamP007-1	CONTROL3_R3	cttgacga:cttgacga	CGAGAAGACCCTATGGAGCT	CCGAGGTCRCCCCAACC	F
LG_Crannogs2_MamP007-1	CATN_048-049_R3	tcgcatac:tcgcatac	CGAGAAGACCCTATGGAGCT	CCGAGGTCRCCCCAACC	F
LG_Crannogs2_MamP007-1	LYN1_124-125_R3	catgtacg:catgtacg	CGAGAAGACCCTATGGAGCT	CCGAGGTCRCCCCAACC	F
LG_Crannogs2_MamP007-1	WLM3_138-139_R3	tgagtgac:tgagtgac	CGAGAAGACCCTATGGAGCT	CCGAGGTCRCCCCAACC	F
LG_Crannogs2_MamP007-1	CATN_112-113_R3	ggttcgaa:ggttcgaa	CGAGAAGACCCTATGGAGCT	CCGAGGTCRCCCCAACC	F
LG_Crannogs2_MamP007-1	LYN1_240-241_R3	tggaacct:tggaacct	CGAGAAGACCCTATGGAGCT	CCGAGGTCRCCCCAACC	F
LG_Crannogs2_MamP007-1	CP1_R3	tagttcgg:tagttcgg	CGAGAAGACCCTATGGAGCT	CCGAGGTCRCCCCAACC	F
LG_Crannogs2_MamP007-1	CATN_080-081_R3	atagtggc:atagtggc	CGAGAAGACCCTATGGAGCT	CCGAGGTCRCCCCAACC	F
LG_Crannogs2_MamP007-1	LYN1_140-141_R3	tcgcgatt:tcgcgatt	CGAGAAGACCCTATGGAGCT	CCGAGGTCRCCCCAACC	F
LG_Crannogs2_MamP007-1	WLM3_008-009_R3	catgtgga:catgtgga	CGAGAAGACCCTATGGAGCT	CCGAGGTCRCCCCAACC	F
LG_Crannogs2_MamP007-1	CATN_000-001_R3	tcgctcta:tcgctcta	CGAGAAGACCCTATGGAGCT	CCGAGGTCRCCCCAACC	F
LG_Crannogs2_MamP007-1	LYN1_208-209_R3	agcaactg:agcaactg	CGAGAAGACCCTATGGAGCT	CCGAGGTCRCCCCAACC	F
LG_Crannogs2_MamP007-1	WLM3_122-123_R3	cgttacgt:cgttacgt	CGAGAAGACCCTATGGAGCT	CCGAGGTCRCCCCAACC	F
LG_Crannogs2_MamP007-1	CATN_088-089_R3	ggttgtag:ggttgtag	CGAGAAGACCCTATGGAGCT	CCGAGGTCRCCCCAACC	F
LG_Crannogs2_MamP007-1	CONTROL1_R3	agcaaggt:agcaaggt	CGAGAAGACCCTATGGAGCT	CCGAGGTCRCCCCAACC	F
LG_Crannogs2_MamP007-1	WLM2_178-179_R3	cgttagag:cgttagag	CGAGAAGACCCTATGGAGCT	CCGAGGTCRCCCCAACC	F
LG_Crannogs2_MamP007-1	CATN_144-145_R3	tggtgatg:tggtgatg	CGAGAAGACCCTATGGAGCT	CCGAGGTCRCCCCAACC	F
LG_Crannogs2_MamP007-1	CONTROL2_R3	gagtcagt:gagtcagt	CGAGAAGACCCTATGGAGCT	CCGAGGTCRCCCCAACC	F
LG_Crannogs2_MamP007-1	WLM3_104-105_R3	accatgga:accatgga	CGAGAAGACCCTATGGAGCT	CCGAGGTCRCCCCAACC	F
LG_Crannogs2_MamP007-1	CONTROL_R3	ttccgaag:ttccgaag	CGAGAAGACCCTATGGAGCT	CCGAGGTCRCCCCAACC	F
LG_Crannogs2_MamP007-1	CATN_192-193_R3	tcggatca:tcggatca	CGAGAAGACCCTATGGAGCT	CCGAGGTCRCCCCAACC	F
LG_Crannogs2_MamP007-1	LYN1_116-117_R3	attgcagc:attgcagc	CGAGAAGACCCTATGGAGCT	CCGAGGTCRCCCCAACC	F
LG_Crannogs2_MamP007-1	CATN_032-033_R3	aagccgaa:aagccgaa	CGAGAAGACCCTATGGAGCT	CCGAGGTCRCCCCAACC	F
LG_Crannogs2_MamP007-1	LYN1_060-061_R3	gattccga:gattccga	CGAGAAGACCCTATGGAGCT	CCGAGGTCRCCCCAACC	F
LG_Crannogs2_MamP007-1	CN3_R3	accgcata:accgcata	CGAGAAGACCCTATGGAGCT	CCGAGGTCRCCCCAACC	F
LG_Crannogs2_MamP007-1	LYN1_148-149_R3	ttcctcac:ttcctcac	CGAGAAGACCCTATGGAGCT	CCGAGGTCRCCCCAACC	F
LG_Crannogs2_MamP007-1	CATN_120-121_R3	accgtaac:accgtaac	CGAGAAGACCCTATGGAGCT	CCGAGGTCRCCCCAACC	F
LG_Crannogs2_MamP007-1	WLM3_154-155_R3	gtaagcga:gtaagcga	CGAGAAGACCCTATGGAGCT	CCGAGGTCRCCCCAACC	F
LG_Crannogs2_MamP007-1	LYN1_068-069_R3	caggtgtt:caggtgtt	CGAGAAGACCCTATGGAGCT	CCGAGGTCRCCCCAACC	F
LG_Crannogs2_MamP007-1	CATN_176-177_R3	taaccgac:taaccgac	CGAGAAGACCCTATGGAGCT	CCGAGGTCRCCCCAACC	F
LG_Crannogs2_MamP007-1	WLM3_084-085_R3	tactctcg:tactctcg	CGAGAAGACCCTATGGAGCT	CCGAGGTCRCCCCAACC	F
LG_Crannogs2_MamP007-1	CATN_072-073_R3	agcatcca:agcatcca	CGAGAAGACCCTATGGAGCT	CCGAGGTCRCCCCAACC	F
LG_Crannogs2_MamP007-1	WLM3_020-021_R3	attggcgt:attggcgt	CGAGAAGACCCTATGGAGCT	CCGAGGTCRCCCCAACC	F
LG_Crannogs2_MamP007-1	CATN_160-171_R3	acctaacc:acctaacc	CGAGAAGACCCTATGGAGCT	CCGAGGTCRCCCCAACC	F
LG_Crannogs2_MamP007-1	CP2_R3	aagctcca:aagctcca	CGAGAAGACCCTATGGAGCT	CCGAGGTCRCCCCAACC	F
LG_Crannogs2_MamP007-1	CATN_128-129_R3	tcgtatgg:tcgtatgg	CGAGAAGACCCTATGGAGCT	CCGAGGTCRCCCCAACC	F
LG_Crannogs2_MamP007-1	CONTROL5_R3	ttcgacgt:ttcgacgt	CGAGAAGACCCTATGGAGCT	CCGAGGTCRCCCCAACC	F
LG_Crannogs2_MamP007-1	LYN1_156-157_R3	aagctgtg:aagctgtg	CGAGAAGACCCTATGGAGCT	CCGAGGTCRCCCCAACC	F
LG_Crannogs2_MamP007-1	WLM2_194-195_R3	agcattgc:agcattgc	CGAGAAGACCCTATGGAGCT	CCGAGGTCRCCCCAACC	F
LG_Crannogs2_MamP007-1	WLM3_112-113_R3	aatcacgg:aatcacgg	CGAGAAGACCCTATGGAGCT	CCGAGGTCRCCCCAACC	F
LG_Crannogs2_MamP007-1	LYN1_128-129_R3	ctaactcc:ctaactcc	CGAGAAGACCCTATGGAGCT	CCGAGGTCRCCCCAACC	F
LG_Crannogs2_MamP007-1	WLM3_162-163_R3	tcggactt:tcggactt	CGAGAAGACCCTATGGAGCT	CCGAGGTCRCCCCAACC	F
LG_Crannogs2_MamP007-1	CATN_256-257_R3	taacgctc:taacgctc	CGAGAAGACCCTATGGAGCT	CCGAGGTCRCCCCAACC	F
LG_Crannogs2_MamP007-1	LYN1_132-133_R3	ttcgatcg:ttcgatcg	CGAGAAGACCCTATGGAGCT	CCGAGGTCRCCCCAACC	F
LG_Crannogs2_MamP007-1	WLM2_226-227_R3	tggcgtta:tggcgtta	CGAGAAGACCCTATGGAGCT	CCGAGGTCRCCCCAACC	F
LG_Crannogs2_MamP007-1	WLM3_036-037_R3	aaggacac:aaggacac	CGAGAAGACCCTATGGAGCT	CCGAGGTCRCCCCAACC	F
LG_Crannogs2_MamP007-1	CATN_064-065_R3	tacagcct:tacagcct	CGAGAAGACCCTATGGAGCT	CCGAGGTCRCCCCAACC	F
LG_Crannogs2_MamP007-1	LYN1_084-085_R3	gcaatcca:gcaatcca	CGAGAAGACCCTATGGAGCT	CCGAGGTCRCCCCAACC	F
LG_Crannogs2_MamP007-1	WLM3_130-131_R3	acctctgt:acctctgt	CGAGAAGACCCTATGGAGCT	CCGAGGTCRCCCCAACC	F
LG_Crannogs2_MamP007-1	CP3_R3	gaacgact:gaacgact	CGAGAAGACCCTATGGAGCT	CCGAGGTCRCCCCAACC	F
LG_Crannogs2_MamP007-1	LYN1_076-077_R3	gcaatggt:gcaatggt	CGAGAAGACCCTATGGAGCT	CCGAGGTCRCCCCAACC	F
LG_Crannogs2_MamP007-1	CATN_016-017_R3	acctgcaa:acctgcaa	CGAGAAGACCCTATGGAGCT	CCGAGGTCRCCCCAACC	F
LG_Crannogs2_MamP007-1	WLM3_092-093_R3	tcgttcac:tcgttcac	CGAGAAGACCCTATGGAGCT	CCGAGGTCRCCCCAACC	F
LG_Crannogs2_MamP007-1	LYN1_294-295_R3	agcgacat:agcgacat	CGAGAAGACCCTATGGAGCT	CCGAGGTCRCCCCAACC	F
LG_Crannogs2_MamP007-1	WLM3_072-073_R3	aaggcatg:aaggcatg	CGAGAAGACCCTATGGAGCT	CCGAGGTCRCCCCAACC	F
LG_Crannogs2_MamP007-1	CONTROL4_R3	ctgctatc:ctgctatc	CGAGAAGACCCTATGGAGCT	CCGAGGTCRCCCCAACC	F
LG_Crannogs2_MamP007-1	CATN_288-289_R3	caacagtg:caacagtg	CGAGAAGACCCTATGGAGCT	CCGAGGTCRCCCCAACC	F
LG_Crannogs2_MamP007-1	LYN1_168-169_R3	gcacagaa:gcacagaa	CGAGAAGACCCTATGGAGCT	CCGAGGTCRCCCCAACC	F
LG_Crannogs2_MamP007-1	CATN_104-105_R3	aaggctgt:aaggctgt	CGAGAAGACCCTATGGAGCT	CCGAGGTCRCCCCAACC	F
LG_Crannogs2_MamP007-1	CATN_224-225_R3	aaccagga:aaccagga	CGAGAAGACCCTATGGAGCT	CCGAGGTCRCCCCAACC	F
LG_Crannogs2_MamP007-1	LYN1_092-093_R3	tctaaccg:tctaaccg	CGAGAAGACCCTATGGAGCT	CCGAGGTCRCCCCAACC	F
LG_Crannogs2_MamP007-1	WLM3_052-053_R3	gcacattc:gcacattc	CGAGAAGACCCTATGGAGCT	CCGAGGTCRCCCCAACC	F
LG_Crannogs2_MamP007-1	LYN1_032-033_R3	gaactcgt:gaactcgt	CGAGAAGACCCTATGGAGCT	CCGAGGTCRCCCCAACC	F
LG_Crannogs2_MamP007-1	CN2_R3	caaccaag:caaccaag	CGAGAAGACCCTATGGAGCT	CCGAGGTCRCCCCAACC	F
LG_Crannogs2_MamP007-1	WLM3_146-147_R3	ttccgctt:ttccgctt	CGAGAAGACCCTATGGAGCT	CCGAGGTCRCCCCAACC	F
LG_Crannogs2_MamP007-1	WLM2_258-259_R3	gaactgca:gaactgca	CGAGAAGACCCTATGGAGCT	CCGAGGTCRCCCCAACC	F
LG_Crannogs2_MamP007-1	LYN1_180-181_R3	ccaatagc:ccaatagc	CGAGAAGACCCTATGGAGCT	CCGAGGTCRCCCCAACC	F
LG_Crannogs2_MamP007-1	WLM3_064-065_R3	gcactaac:gcactaac	CGAGAAGACCCTATGGAGCT	CCGAGGTCRCCCCAACC	F
LG_Crannogs2_MamP007-1	LYN1_108-109_R3	ttcgtgct:ttcgtgct	CGAGAAGACCCTATGGAGCT	CCGAGGTCRCCCCAACC	F
LG_Crannogs2_MamP007-1	LYN1_100-101_R4	ccactgat:ccactgat	CGAGAAGACCCTATGGAGCT	CCGAGGTCRCCCCAACC	F
LG_Crannogs2_MamP007-1	WLM3_044-045_R4	ccttggaa:ccttggaa	CGAGAAGACCCTATGGAGCT	CCGAGGTCRCCCCAACC	F
LG_Crannogs2_MamP007-1	CN1_R4	gaaggaag:gaaggaag	CGAGAAGACCCTATGGAGCT	CCGAGGTCRCCCCAACC	F
LG_Crannogs2_MamP007-1	LYN1_048-049_R4	caagaagg:caagaagg	CGAGAAGACCCTATGGAGCT	CCGAGGTCRCCCCAACC	F
LG_Crannogs2_MamP007-1	WLM2_170-171_R4	ctgatcca:ctgatcca	CGAGAAGACCCTATGGAGCT	CCGAGGTCRCCCCAACC	F
LG_Crannogs2_MamP007-1	CATN_096-097_R4	acgaactc:acgaactc	CGAGAAGACCCTATGGAGCT	CCGAGGTCRCCCCAACC	F
LG_Crannogs2_MamP007-1	LYN1_164-165_R4	caagactc:caagactc	CGAGAAGACCCTATGGAGCT	CCGAGGTCRCCCCAACC	F
LG_Crannogs2_MamP007-1	CONTROL3_R4	taaggcgt:taaggcgt	CGAGAAGACCCTATGGAGCT	CCGAGGTCRCCCCAACC	F
LG_Crannogs2_MamP007-1	CATN_048-049_R4	agctgtga:agctgtga	CGAGAAGACCCTATGGAGCT	CCGAGGTCRCCCCAACC	F
LG_Crannogs2_MamP007-1	LYN1_124-125_R4	aagtcgtc:aagtcgtc	CGAGAAGACCCTATGGAGCT	CCGAGGTCRCCCCAACC	F
LG_Crannogs2_MamP007-1	WLM3_138-139_R4	acgatcgt:acgatcgt	CGAGAAGACCCTATGGAGCT	CCGAGGTCRCCCCAACC	F
LG_Crannogs2_MamP007-1	CATN_112-113_R4	ctactcag:ctactcag	CGAGAAGACCCTATGGAGCT	CCGAGGTCRCCCCAACC	F
LG_Crannogs2_MamP007-1	LYN1_240-241_R4	aagtgcga:aagtgcga	CGAGAAGACCCTATGGAGCT	CCGAGGTCRCCCCAACC	F
LG_Crannogs2_MamP007-1	CP1_R4	agcttcgt:agcttcgt	CGAGAAGACCCTATGGAGCT	CCGAGGTCRCCCCAACC	F
LG_Crannogs2_MamP007-1	CATN_080-081_R4	caagcact:caagcact	CGAGAAGACCCTATGGAGCT	CCGAGGTCRCCCCAACC	F
LG_Crannogs2_MamP007-1	LYN1_140-141_R4	atcagagc:atcagagc	CGAGAAGACCCTATGGAGCT	CCGAGGTCRCCCCAACC	F
LG_Crannogs2_MamP007-1	WLM3_008-009_R4	gtagcgaa:gtagcgaa	CGAGAAGACCCTATGGAGCT	CCGAGGTCRCCCCAACC	F
LG_Crannogs2_MamP007-1	CATN_000-001_R4	agaggcaa:agaggcaa	CGAGAAGACCCTATGGAGCT	CCGAGGTCRCCCCAACC	F
LG_Crannogs2_MamP007-1	LYN1_208-209_R4	gaagtgtg:gaagtgtg	CGAGAAGACCCTATGGAGCT	CCGAGGTCRCCCCAACC	F
LG_Crannogs2_MamP007-1	WLM3_122-123_R4	caagcgta:caagcgta	CGAGAAGACCCTATGGAGCT	CCGAGGTCRCCCCAACC	F
LG_Crannogs2_MamP007-1	CATN_088-089_R4	gtagcttc:gtagcttc	CGAGAAGACCCTATGGAGCT	CCGAGGTCRCCCCAACC	F
LG_Crannogs2_MamP007-1	CONTROL1_R4	acgcagta:acgcagta	CGAGAAGACCCTATGGAGCT	CCGAGGTCRCCCCAACC	F
LG_Crannogs2_MamP007-1	WLM2_178-179_R4	ctagacct:ctagacct	CGAGAAGACCCTATGGAGCT	CCGAGGTCRCCCCAACC	F
LG_Crannogs2_MamP007-1	CATN_144-145_R4	gcatggtt:gcatggtt	CGAGAAGACCCTATGGAGCT	CCGAGGTCRCCCCAACC	F
LG_Crannogs2_MamP007-1	CONTROL2_R4	gcatgtac:gcatgtac	CGAGAAGACCCTATGGAGCT	CCGAGGTCRCCCCAACC	F
LG_Crannogs2_MamP007-1	WLM3_104-105_R4	gacattcc:gacattcc	CGAGAAGACCCTATGGAGCT	CCGAGGTCRCCCCAACC	F
LG_Crannogs2_MamP007-1	CONTROL_R4	acgcgtat:acgcgtat	CGAGAAGACCCTATGGAGCT	CCGAGGTCRCCCCAACC	F
LG_Crannogs2_MamP007-1	CATN_192-193_R4	caaggttg:caaggttg	CGAGAAGACCCTATGGAGCT	CCGAGGTCRCCCCAACC	F
LG_Crannogs2_MamP007-1	LYN1_116-117_R4	gcattacg:gcattacg	CGAGAAGACCCTATGGAGCT	CCGAGGTCRCCCCAACC	F
LG_Crannogs2_MamP007-1	CATN_032-033_R4	aggaccta:aggaccta	CGAGAAGACCCTATGGAGCT	CCGAGGTCRCCCCAACC	F
LG_Crannogs2_MamP007-1	LYN1_060-061_R4	caagtcca:caagtcca	CGAGAAGACCCTATGGAGCT	CCGAGGTCRCCCCAACC	F
LG_Crannogs2_MamP007-1	CN3_R4	ctagcaga:ctagcaga	CGAGAAGACCCTATGGAGCT	CCGAGGTCRCCCCAACC	F
LG_Crannogs2_MamP007-1	LYN1_148-149_R4	atccacca:atccacca	CGAGAAGACCCTATGGAGCT	CCGAGGTCRCCCCAACC	F
LG_Crannogs2_MamP007-1	CATN_120-121_R4	ccatccaa:ccatccaa	CGAGAAGACCCTATGGAGCT	CCGAGGTCRCCCCAACC	F
LG_Crannogs2_MamP007-1	WLM3_154-155_R4	agcagtct:agcagtct	CGAGAAGACCCTATGGAGCT	CCGAGGTCRCCCCAACC	F
LG_Crannogs2_MamP007-1	LYN1_068-069_R4	tatgcagg:tatgcagg	CGAGAAGACCCTATGGAGCT	CCGAGGTCRCCCCAACC	F
LG_Crannogs2_MamP007-1	CATN_176-177_R4	tctccaga:tctccaga	CGAGAAGACCCTATGGAGCT	CCGAGGTCRCCCCAACC	F
LG_Crannogs2_MamP007-1	WLM3_084-085_R4	ctagctag:ctagctag	CGAGAAGACCCTATGGAGCT	CCGAGGTCRCCCCAACC	F
LG_Crannogs2_MamP007-1	CATN_072-073_R4	gaatccac:gaatccac	CGAGAAGACCCTATGGAGCT	CCGAGGTCRCCCCAACC	F
LG_Crannogs2_MamP007-1	WLM3_020-021_R4	acggattg:acggattg	CGAGAAGACCCTATGGAGCT	CCGAGGTCRCCCCAACC	F
LG_Crannogs2_MamP007-1	CATN_160-171_R4	tatgcgca:tatgcgca	CGAGAAGACCCTATGGAGCT	CCGAGGTCRCCCCAACC	F
LG_Crannogs2_MamP007-1	CP2_R4	tgtatcgg:tgtatcgg	CGAGAAGACCCTATGGAGCT	CCGAGGTCRCCCCAACC	F
LG_Crannogs2_MamP007-1	CATN_128-129_R4	acggtaga:acggtaga	CGAGAAGACCCTATGGAGCT	CCGAGGTCRCCCCAACC	F
LG_Crannogs2_MamP007-1	CONTROL5_R4	cgagatca:cgagatca	CGAGAAGACCCTATGGAGCT	CCGAGGTCRCCCCAACC	F
LG_Crannogs2_MamP007-1	LYN1_156-157_R4	caataccg:caataccg	CGAGAAGACCCTATGGAGCT	CCGAGGTCRCCCCAACC	F
LG_Crannogs2_MamP007-1	WLM2_194-195_R4	tacgtctc:tacgtctc	CGAGAAGACCCTATGGAGCT	CCGAGGTCRCCCCAACC	F
LG_Crannogs2_MamP007-1	WLM3_112-113_R4	gccagtta:gccagtta	CGAGAAGACCCTATGGAGCT	CCGAGGTCRCCCCAACC	F
LG_Crannogs2_MamP007-1	LYN1_128-129_R4	taggtagc:taggtagc	CGAGAAGACCCTATGGAGCT	CCGAGGTCRCCCCAACC	F
LG_Crannogs2_MamP007-1	WLM3_162-163_R4	tctcgtca:tctcgtca	CGAGAAGACCCTATGGAGCT	CCGAGGTCRCCCCAACC	F
LG_Crannogs2_MamP007-1	CATN_256-257_R4	tgccttga:tgccttga	CGAGAAGACCCTATGGAGCT	CCGAGGTCRCCCCAACC	F
LG_Crannogs2_MamP007-1	LYN1_132-133_R4	ttgacggt:ttgacggt	CGAGAAGACCCTATGGAGCT	CCGAGGTCRCCCCAACC	F
LG_Crannogs2_MamP007-1	WLM2_226-227_R4	aatacggc:aatacggc	CGAGAAGACCCTATGGAGCT	CCGAGGTCRCCCCAACC	F
LG_Crannogs2_MamP007-1	WLM3_036-037_R4	tctctcgt:tctctcgt	CGAGAAGACCCTATGGAGCT	CCGAGGTCRCCCCAACC	F
LG_Crannogs2_MamP007-1	CATN_064-065_R4	ccattgca:ccattgca	CGAGAAGACCCTATGGAGCT	CCGAGGTCRCCCCAACC	F
LG_Crannogs2_MamP007-1	LYN1_084-085_R4	atcgagac:atcgagac	CGAGAAGACCCTATGGAGCT	CCGAGGTCRCCCCAACC	F
LG_Crannogs2_MamP007-1	WLM3_130-131_R4	aggcaagt:aggcaagt	CGAGAAGACCCTATGGAGCT	CCGAGGTCRCCCCAACC	F
LG_Crannogs2_MamP007-1	CP3_R4	accgtctt:accgtctt	CGAGAAGACCCTATGGAGCT	CCGAGGTCRCCCCAACC	F
LG_Crannogs2_MamP007-1	LYN1_076-077_R4	ccgaacaa:ccgaacaa	CGAGAAGACCCTATGGAGCT	CCGAGGTCRCCCCAACC	F
LG_Crannogs2_MamP007-1	CATN_016-017_R4	caatccgt:caatccgt	CGAGAAGACCCTATGGAGCT	CCGAGGTCRCCCCAACC	F
LG_Crannogs2_MamP007-1	WLM3_092-093_R4	gcctatct:gcctatct	CGAGAAGACCCTATGGAGCT	CCGAGGTCRCCCCAACC	F
LG_Crannogs2_MamP007-1	LYN1_294-295_R4	ttgagagg:ttgagagg	CGAGAAGACCCTATGGAGCT	CCGAGGTCRCCCCAACC	F
LG_Crannogs2_MamP007-1	WLM3_072-073_R4	cagaacgt:cagaacgt	CGAGAAGACCCTATGGAGCT	CCGAGGTCRCCCCAACC	F
LG_Crannogs2_MamP007-1	CONTROL4_R4	gtatcgtg:gtatcgtg	CGAGAAGACCCTATGGAGCT	CCGAGGTCRCCCCAACC	F
LG_Crannogs2_MamP007-1	CATN_288-289_R4	acgtcaca:acgtcaca	CGAGAAGACCCTATGGAGCT	CCGAGGTCRCCCCAACC	F
LG_Crannogs2_MamP007-1	LYN1_168-169_R4	ccgacata:ccgacata	CGAGAAGACCCTATGGAGCT	CCGAGGTCRCCCCAACC	F
LG_Crannogs2_MamP007-1	CATN_104-105_R4	acgtctac:acgtctac	CGAGAAGACCCTATGGAGCT	CCGAGGTCRCCCCAACC	F
LG_Crannogs2_MamP007-1	CATN_224-225_R4	tagaggac:tagaggac	CGAGAAGACCCTATGGAGCT	CCGAGGTCRCCCCAACC	F
LG_Crannogs2_MamP007-1	LYN1_092-093_R4	atcgctga:atcgctga	CGAGAAGACCCTATGGAGCT	CCGAGGTCRCCCCAACC	F
LG_Crannogs2_MamP007-1	WLM3_052-053_R4	gaattggc:gaattggc	CGAGAAGACCCTATGGAGCT	CCGAGGTCRCCCCAACC	F
LG_Crannogs2_MamP007-1	LYN1_032-033_R4	atcggatg:atcggatg	CGAGAAGACCCTATGGAGCT	CCGAGGTCRCCCCAACC	F
LG_Crannogs2_MamP007-1	CN2_R4	acgtgctt:acgtgctt	CGAGAAGACCCTATGGAGCT	CCGAGGTCRCCCCAACC	F
LG_Crannogs2_MamP007-1	WLM3_146-147_R4	tgtcgtac:tgtcgtac	CGAGAAGACCCTATGGAGCT	CCGAGGTCRCCCCAACC	F
LG_Crannogs2_MamP007-1	WLM2_258-259_R4	tccttagc:tccttagc	CGAGAAGACCCTATGGAGCT	CCGAGGTCRCCCCAACC	F
LG_Crannogs2_MamP007-1	LYN1_180-181_R4	ccgtaaga:ccgtaaga	CGAGAAGACCCTATGGAGCT	CCGAGGTCRCCCCAACC	F
LG_Crannogs2_MamP007-1	WLM3_064-065_R4	ttgatgcg:ttgatgcg	CGAGAAGACCCTATGGAGCT	CCGAGGTCRCCCCAACC	F
LG_Crannogs2_MamP007-1	LYN1_108-109_R4	aggtagtg:aggtagtg	CGAGAAGACCCTATGGAGCT	CCGAGGTCRCCCCAACC	F

## Sheet: Cra2-Mam2
LG_Crannogs2_MamP007-2	LYN1_100-101_R5	aacaagcc:aacaagcc	CGAGAAGACCCTATGGAGCT	CCGAGGTCRCCCCAACC	F
LG_Crannogs2_MamP007-2	WLM3_044-045_R5	ggaatgag:ggaatgag	CGAGAAGACCCTATGGAGCT	CCGAGGTCRCCCCAACC	F
LG_Crannogs2_MamP007-2	CN1_R5	aattgccg:aattgccg	CGAGAAGACCCTATGGAGCT	CCGAGGTCRCCCCAACC	F
LG_Crannogs2_MamP007-2	LYN1_048-049_R5	cgaccata:cgaccata	CGAGAAGACCCTATGGAGCT	CCGAGGTCRCCCCAACC	F
LG_Crannogs2_MamP007-2	WLM2_170-171_R5	atgctgac:atgctgac	CGAGAAGACCCTATGGAGCT	CCGAGGTCRCCCCAACC	F
LG_Crannogs2_MamP007-2	CATN_096-097_R5	tgagacag:tgagacag	CGAGAAGACCCTATGGAGCT	CCGAGGTCRCCCCAACC	F
LG_Crannogs2_MamP007-2	LYN1_164-165_R5	gagcttac:gagcttac	CGAGAAGACCCTATGGAGCT	CCGAGGTCRCCCCAACC	F
LG_Crannogs2_MamP007-2	CONTROL3_R5	ttaccagg:ttaccagg	CGAGAAGACCCTATGGAGCT	CCGAGGTCRCCCCAACC	F
LG_Crannogs2_MamP007-2	CATN_048-049_R5	tgagagct:tgagagct	CGAGAAGACCCTATGGAGCT	CCGAGGTCRCCCCAACC	F
LG_Crannogs2_MamP007-2	LYN1_124-125_R5	ctgacctt:ctgacctt	CGAGAAGACCCTATGGAGCT	CCGAGGTCRCCCCAACC	F
LG_Crannogs2_MamP007-2	WLM3_138-139_R5	atgcttgg:atgcttgg	CGAGAAGACCCTATGGAGCT	CCGAGGTCRCCCCAACC	F
LG_Crannogs2_MamP007-2	CATN_112-113_R5	aacaccgt:aacaccgt	CGAGAAGACCCTATGGAGCT	CCGAGGTCRCCCCAACC	F
LG_Crannogs2_MamP007-2	LYN1_240-241_R5	ttaccgct:ttaccgct	CGAGAAGACCCTATGGAGCT	CCGAGGTCRCCCCAACC	F
LG_Crannogs2_MamP007-2	CP1_R5	ccagtatg:ccagtatg	CGAGAAGACCCTATGGAGCT	CCGAGGTCRCCCCAACC	F
LG_Crannogs2_MamP007-2	CATN_080-081_R5	tgagatgc:tgagatgc	CGAGAAGACCCTATGGAGCT	CCGAGGTCRCCCCAACC	F
LG_Crannogs2_MamP007-2	LYN1_140-141_R5	gtgcaact:gtgcaact	CGAGAAGACCCTATGGAGCT	CCGAGGTCRCCCCAACC	F
LG_Crannogs2_MamP007-2	WLM3_008-009_R5	acaaccga:acaaccga	CGAGAAGACCCTATGGAGCT	CCGAGGTCRCCCCAACC	F
LG_Crannogs2_MamP007-2	CATN_000-001_R5	tgagccta:tgagccta	CGAGAAGACCCTATGGAGCT	CCGAGGTCRCCCCAACC	F
LG_Crannogs2_MamP007-2	LYN1_208-209_R5	atggaggt:atggaggt	CGAGAAGACCCTATGGAGCT	CCGAGGTCRCCCCAACC	F
LG_Crannogs2_MamP007-2	WLM3_122-123_R5	tcatacgc:tcatacgc	CGAGAAGACCCTATGGAGCT	CCGAGGTCRCCCCAACC	F
LG_Crannogs2_MamP007-2	CATN_088-089_R5	ctgagtct:ctgagtct	CGAGAAGACCCTATGGAGCT	CCGAGGTCRCCCCAACC	F
LG_Crannogs2_MamP007-2	CONTROL1_R5	gaggtgaa:gaggtgaa	CGAGAAGACCCTATGGAGCT	CCGAGGTCRCCCCAACC	F
LG_Crannogs2_MamP007-2	WLM2_178-179_R5	ggcatgta:ggcatgta	CGAGAAGACCCTATGGAGCT	CCGAGGTCRCCCCAACC	F
LG_Crannogs2_MamP007-2	CATN_144-145_R5	gtgccata:gtgccata	CGAGAAGACCCTATGGAGCT	CCGAGGTCRCCCCAACC	F
LG_Crannogs2_MamP007-2	CONTROL2_R5	ttacgcca:ttacgcca	CGAGAAGACCCTATGGAGCT	CCGAGGTCRCCCCAACC	F
LG_Crannogs2_MamP007-2	WLM3_104-105_R5	tcatagcg:tcatagcg	CGAGAAGACCCTATGGAGCT	CCGAGGTCRCCCCAACC	F
LG_Crannogs2_MamP007-2	CONTROL_R5	tgaggaca:tgaggaca	CGAGAAGACCCTATGGAGCT	CCGAGGTCRCCCCAACC	F
LG_Crannogs2_MamP007-2	CATN_192-193_R5	aacaggag:aacaggag	CGAGAAGACCCTATGGAGCT	CCGAGGTCRCCCCAACC	F
LG_Crannogs2_MamP007-2	LYN1_116-117_R5	gagtaacc:gagtaacc	CGAGAAGACCCTATGGAGCT	CCGAGGTCRCCCCAACC	F
LG_Crannogs2_MamP007-2	CATN_032-033_R5	cagctcat:cagctcat	CGAGAAGACCCTATGGAGCT	CCGAGGTCRCCCCAACC	F
LG_Crannogs2_MamP007-2	LYN1_060-061_R5	tgctccaa:tgctccaa	CGAGAAGACCCTATGGAGCT	CCGAGGTCRCCCCAACC	F
LG_Crannogs2_MamP007-2	CN3_R5	tcagtcga:tcagtcga	CGAGAAGACCCTATGGAGCT	CCGAGGTCRCCCCAACC	F
LG_Crannogs2_MamP007-2	LYN1_148-149_R5	ggagaaga:ggagaaga	CGAGAAGACCCTATGGAGCT	CCGAGGTCRCCCCAACC	F
LG_Crannogs2_MamP007-2	CATN_120-121_R5	gtgctcaa:gtgctcaa	CGAGAAGACCCTATGGAGCT	CCGAGGTCRCCCCAACC	F
LG_Crannogs2_MamP007-2	WLM3_154-155_R5	acaagacc:acaagacc	CGAGAAGACCCTATGGAGCT	CCGAGGTCRCCCCAACC	F
LG_Crannogs2_MamP007-2	LYN1_068-069_R5	caggaaca:caggaaca	CGAGAAGACCCTATGGAGCT	CCGAGGTCRCCCCAACC	F
LG_Crannogs2_MamP007-2	CATN_176-177_R5	gtgatctc:gtgatctc	CGAGAAGACCCTATGGAGCT	CCGAGGTCRCCCCAACC	F
LG_Crannogs2_MamP007-2	WLM3_084-085_R5	acttggct:acttggct	CGAGAAGACCCTATGGAGCT	CCGAGGTCRCCCCAACC	F
LG_Crannogs2_MamP007-2	CATN_072-073_R5	cgatacac:cgatacac	CGAGAAGACCCTATGGAGCT	CCGAGGTCRCCCCAACC	F
LG_Crannogs2_MamP007-2	WLM3_020-021_R5	tcatcctg:tcatcctg	CGAGAAGACCCTATGGAGCT	CCGAGGTCRCCCCAACC	F
LG_Crannogs2_MamP007-2	CATN_160-171_R5	caggctaa:caggctaa	CGAGAAGACCCTATGGAGCT	CCGAGGTCRCCCCAACC	F
LG_Crannogs2_MamP007-2	CP2_R5	tcatcggt:tcatcggt	CGAGAAGACCCTATGGAGCT	CCGAGGTCRCCCCAACC	F
LG_Crannogs2_MamP007-2	CATN_128-129_R5	agttccac:agttccac	CGAGAAGACCCTATGGAGCT	CCGAGGTCRCCCCAACC	F
LG_Crannogs2_MamP007-2	CONTROL5_R5	aaccaacg:aaccaacg	CGAGAAGACCCTATGGAGCT	CCGAGGTCRCCCCAACC	F
LG_Crannogs2_MamP007-2	LYN1_156-157_R5	ctgcgaat:ctgcgaat	CGAGAAGACCCTATGGAGCT	CCGAGGTCRCCCCAACC	F
LG_Crannogs2_MamP007-2	WLM2_194-195_R5	gtggttag:gtggttag	CGAGAAGACCCTATGGAGCT	CCGAGGTCRCCCCAACC	F
LG_Crannogs2_MamP007-2	WLM3_112-113_R5	agaacgtg:agaacgtg	CGAGAAGACCCTATGGAGCT	CCGAGGTCRCCCCAACC	F
LG_Crannogs2_MamP007-2	LYN1_128-129_R5	tcatgcct:tcatgcct	CGAGAAGACCCTATGGAGCT	CCGAGGTCRCCCCAACC	F
LG_Crannogs2_MamP007-2	WLM3_162-163_R5	ggatagca:ggatagca	CGAGAAGACCCTATGGAGCT	CCGAGGTCRCCCCAACC	F
LG_Crannogs2_MamP007-2	CATN_256-257_R5	cagtagac:cagtagac	CGAGAAGACCCTATGGAGCT	CCGAGGTCRCCCCAACC	F
LG_Crannogs2_MamP007-2	LYN1_132-133_R5	tagccact:tagccact	CGAGAAGACCCTATGGAGCT	CCGAGGTCRCCCCAACC	F
LG_Crannogs2_MamP007-2	WLM2_226-227_R5	gaggacta:gaggacta	CGAGAAGACCCTATGGAGCT	CCGAGGTCRCCCCAACC	F
LG_Crannogs2_MamP007-2	WLM3_036-037_R5	agaagagg:agaagagg	CGAGAAGACCCTATGGAGCT	CCGAGGTCRCCCCAACC	F
LG_Crannogs2_MamP007-2	CATN_064-065_R5	cgatgagt:cgatgagt	CGAGAAGACCCTATGGAGCT	CCGAGGTCRCCCCAACC	F
LG_Crannogs2_MamP007-2	LYN1_084-085_R5	gtgtagtc:gtgtagtc	CGAGAAGACCCTATGGAGCT	CCGAGGTCRCCCCAACC	F
LG_Crannogs2_MamP007-2	WLM3_130-131_R5	gagttcct:gagttcct	CGAGAAGACCCTATGGAGCT	CCGAGGTCRCCCCAACC	F
LG_Crannogs2_MamP007-2	CP3_R5	acacacag:acacacag	CGAGAAGACCCTATGGAGCT	CCGAGGTCRCCCCAACC	F
LG_Crannogs2_MamP007-2	LYN1_076-077_R5	aacctagc:aacctagc	CGAGAAGACCCTATGGAGCT	CCGAGGTCRCCCCAACC	F
LG_Crannogs2_MamP007-2	CATN_016-017_R5	acacaggt:acacaggt	CGAGAAGACCCTATGGAGCT	CCGAGGTCRCCCCAACC	F
LG_Crannogs2_MamP007-2	WLM3_092-093_R5	tagagctg:tagagctg	CGAGAAGACCCTATGGAGCT	CCGAGGTCRCCCCAACC	F
LG_Crannogs2_MamP007-2	LYN1_294-295_R5	aacctcag:aacctcag	CGAGAAGACCCTATGGAGCT	CCGAGGTCRCCCCAACC	F
LG_Crannogs2_MamP007-2	WLM3_072-073_R5	ggatgatc:ggatgatc	CGAGAAGACCCTATGGAGCT	CCGAGGTCRCCCCAACC	F
LG_Crannogs2_MamP007-2	CONTROL4_R5	tatctggc:tatctggc	CGAGAAGACCCTATGGAGCT	CCGAGGTCRCCCCAACC	F
LG_Crannogs2_MamP007-2	CATN_288-289_R5	ctggttga:ctggttga	CGAGAAGACCCTATGGAGCT	CCGAGGTCRCCCCAACC	F
LG_Crannogs2_MamP007-2	LYN1_168-169_R5	tccaacac:tccaacac	CGAGAAGACCCTATGGAGCT	CCGAGGTCRCCCCAACC	F
LG_Crannogs2_MamP007-2	CATN_104-105_R5	gtgtgaag:gtgtgaag	CGAGAAGACCCTATGGAGCT	CCGAGGTCRCCCCAACC	F
LG_Crannogs2_MamP007-2	CATN_224-225_R5	aacctgct:aacctgct	CGAGAAGACCCTATGGAGCT	CCGAGGTCRCCCCAACC	F
LG_Crannogs2_MamP007-2	LYN1_092-093_R5	ggatgtct:ggatgtct	CGAGAAGACCCTATGGAGCT	CCGAGGTCRCCCCAACC	F
LG_Crannogs2_MamP007-2	WLM3_052-053_R5	tccaagca:tccaagca	CGAGAAGACCCTATGGAGCT	CCGAGGTCRCCCCAACC	F
LG_Crannogs2_MamP007-2	LYN1_032-033_R5	agaatgcc:agaatgcc	CGAGAAGACCCTATGGAGCT	CCGAGGTCRCCCCAACC	F
LG_Crannogs2_MamP007-2	CN2_R5	gtgtgtgt:gtgtgtgt	CGAGAAGACCCTATGGAGCT	CCGAGGTCRCCCCAACC	F
LG_Crannogs2_MamP007-2	WLM3_146-147_R5	cacggata:cacggata	CGAGAAGACCCTATGGAGCT	CCGAGGTCRCCCCAACC	F
LG_Crannogs2_MamP007-2	WLM2_258-259_R5	caacctca:caacctca	CGAGAAGACCCTATGGAGCT	CCGAGGTCRCCCCAACC	F
LG_Crannogs2_MamP007-2	LYN1_180-181_R5	ggattcga:ggattcga	CGAGAAGACCCTATGGAGCT	CCGAGGTCRCCCCAACC	F
LG_Crannogs2_MamP007-2	WLM3_064-065_R5	ttaggcac:ttaggcac	CGAGAAGACCCTATGGAGCT	CCGAGGTCRCCCCAACC	F
LG_Crannogs2_MamP007-2	LYN1_108-109_R5	cgcataga:cgcataga	CGAGAAGACCCTATGGAGCT	CCGAGGTCRCCCCAACC	F
LG_Crannogs2_MamP007-2	LYN1_100-101_R6	aacgcttc:aacgcttc	CGAGAAGACCCTATGGAGCT	CCGAGGTCRCCCCAACC	F
LG_Crannogs2_MamP007-2	WLM3_044-045_R6	acactgtc:acactgtc	CGAGAAGACCCTATGGAGCT	CCGAGGTCRCCCCAACC	F
LG_Crannogs2_MamP007-2	CN1_R6	tccatacg:tccatacg	CGAGAAGACCCTATGGAGCT	CCGAGGTCRCCCCAACC	F
LG_Crannogs2_MamP007-2	LYN1_048-049_R6	agtgttcc:agtgttcc	CGAGAAGACCCTATGGAGCT	CCGAGGTCRCCCCAACC	F
LG_Crannogs2_MamP007-2	WLM2_170-171_R6	acagaagc:acagaagc	CGAGAAGACCCTATGGAGCT	CCGAGGTCRCCCCAACC	F
LG_Crannogs2_MamP007-2	CATN_096-097_R6	agacctgt:agacctgt	CGAGAAGACCCTATGGAGCT	CCGAGGTCRCCCCAACC	F
LG_Crannogs2_MamP007-2	LYN1_164-165_R6	cgctctta:cgctctta	CGAGAAGACCCTATGGAGCT	CCGAGGTCRCCCCAACC	F
LG_Crannogs2_MamP007-2	CONTROL3_R6	agacgaac:agacgaac	CGAGAAGACCCTATGGAGCT	CCGAGGTCRCCCCAACC	F
LG_Crannogs2_MamP007-2	CATN_048-049_R6	tgcaagag:tgcaagag	CGAGAAGACCCTATGGAGCT	CCGAGGTCRCCCCAACC	F
LG_Crannogs2_MamP007-2	LYN1_124-125_R6	aagagtgc:aagagtgc	CGAGAAGACCCTATGGAGCT	CCGAGGTCRCCCCAACC	F
LG_Crannogs2_MamP007-2	WLM3_138-139_R6	catacctc:catacctc	CGAGAAGACCCTATGGAGCT	CCGAGGTCRCCCCAACC	F
LG_Crannogs2_MamP007-2	CATN_112-113_R6	ctgttcgt:ctgttcgt	CGAGAAGACCCTATGGAGCT	CCGAGGTCRCCCCAACC	F
LG_Crannogs2_MamP007-2	LYN1_240-241_R6	cgcttatg:cgcttatg	CGAGAAGACCCTATGGAGCT	CCGAGGTCRCCCCAACC	F
LG_Crannogs2_MamP007-2	CP1_R6	agacgctt:agacgctt	CGAGAAGACCCTATGGAGCT	CCGAGGTCRCCCCAACC	F
LG_Crannogs2_MamP007-2	CATN_080-081_R6	aacgtcga:aacgtcga	CGAGAAGACCCTATGGAGCT	CCGAGGTCRCCCCAACC	F
LG_Crannogs2_MamP007-2	LYN1_140-141_R6	tagcctga:tagcctga	CGAGAAGACCCTATGGAGCT	CCGAGGTCRCCCCAACC	F
LG_Crannogs2_MamP007-2	WLM3_008-009_R6	aaggttcg:aaggttcg	CGAGAAGACCCTATGGAGCT	CCGAGGTCRCCCCAACC	F
LG_Crannogs2_MamP007-2	CATN_000-001_R6	atgaggtg:atgaggtg	CGAGAAGACCCTATGGAGCT	CCGAGGTCRCCCCAACC	F
LG_Crannogs2_MamP007-2	LYN1_208-209_R6	gatatcgc:gatatcgc	CGAGAAGACCCTATGGAGCT	CCGAGGTCRCCCCAACC	F
LG_Crannogs2_MamP007-2	WLM3_122-123_R6	gttactcg:gttactcg	CGAGAAGACCCTATGGAGCT	CCGAGGTCRCCCCAACC	F
LG_Crannogs2_MamP007-2	CATN_088-089_R6	tccgagat:tccgagat	CGAGAAGACCCTATGGAGCT	CCGAGGTCRCCCCAACC	F
LG_Crannogs2_MamP007-2	CONTROL1_R6	ggctctat:ggctctat	CGAGAAGACCCTATGGAGCT	CCGAGGTCRCCCCAACC	F
LG_Crannogs2_MamP007-2	WLM2_178-179_R6	tagcgtag:tagcgtag	CGAGAAGACCCTATGGAGCT	CCGAGGTCRCCCCAACC	F
LG_Crannogs2_MamP007-2	CATN_144-145_R6	tgcactac:tgcactac	CGAGAAGACCCTATGGAGCT	CCGAGGTCRCCCCAACC	F
LG_Crannogs2_MamP007-2	CONTROL2_R6	acaacgct:acaacgct	CGAGAAGACCCTATGGAGCT	CCGAGGTCRCCCCAACC	F
LG_Crannogs2_MamP007-2	WLM3_104-105_R6	tccgctaa:tccgctaa	CGAGAAGACCCTATGGAGCT	CCGAGGTCRCCCCAACC	F
LG_Crannogs2_MamP007-2	CONTROL_R6	atacagcg:atacagcg	CGAGAAGACCCTATGGAGCT	CCGAGGTCRCCCCAACC	F
LG_Crannogs2_MamP007-2	CATN_192-193_R6	aactacgc:aactacgc	CGAGAAGACCCTATGGAGCT	CCGAGGTCRCCCCAACC	F
LG_Crannogs2_MamP007-2	LYN1_116-117_R6	caacgtac:caacgtac	CGAGAAGACCCTATGGAGCT	CCGAGGTCRCCCCAACC	F
LG_Crannogs2_MamP007-2	CATN_032-033_R6	gttaggca:gttaggca	CGAGAAGACCCTATGGAGCT	CCGAGGTCRCCCCAACC	F
LG_Crannogs2_MamP007-2	LYN1_060-061_R6	catagtcg:catagtcg	CGAGAAGACCCTATGGAGCT	CCGAGGTCRCCCCAACC	F
LG_Crannogs2_MamP007-2	CN3_R6	gtgcctat:gtgcctat	CGAGAAGACCCTATGGAGCT	CCGAGGTCRCCCCAACC	F
LG_Crannogs2_MamP007-2	LYN1_148-149_R6	cggattgt:cggattgt	CGAGAAGACCCTATGGAGCT	CCGAGGTCRCCCCAACC	F
LG_Crannogs2_MamP007-2	CATN_120-121_R6	agagaacg:agagaacg	CGAGAAGACCCTATGGAGCT	CCGAGGTCRCCCCAACC	F
LG_Crannogs2_MamP007-2	WLM3_154-155_R6	ataccacc:ataccacc	CGAGAAGACCCTATGGAGCT	CCGAGGTCRCCCCAACC	F
LG_Crannogs2_MamP007-2	LYN1_068-069_R6	aatgccag:aatgccag	CGAGAAGACCCTATGGAGCT	CCGAGGTCRCCCCAACC	F
LG_Crannogs2_MamP007-2	CATN_176-177_R6	aacagctc:aacagctc	CGAGAAGACCCTATGGAGCT	CCGAGGTCRCCCCAACC	F
LG_Crannogs2_MamP007-2	WLM3_084-085_R6	cggtacta:cggtacta	CGAGAAGACCCTATGGAGCT	CCGAGGTCRCCCCAACC	F
LG_Crannogs2_MamP007-2	CATN_072-073_R6	ataccgga:ataccgga	CGAGAAGACCCTATGGAGCT	CCGAGGTCRCCCCAACC	F
LG_Crannogs2_MamP007-2	WLM3_020-021_R6	gatcatcg:gatcatcg	CGAGAAGACCCTATGGAGCT	CCGAGGTCRCCCCAACC	F
LG_Crannogs2_MamP007-2	CATN_160-171_R6	agagagtc:agagagtc	CGAGAAGACCCTATGGAGCT	CCGAGGTCRCCCCAACC	F
LG_Crannogs2_MamP007-2	CP2_R6	aactcctg:aactcctg	CGAGAAGACCCTATGGAGCT	CCGAGGTCRCCCCAACC	F
LG_Crannogs2_MamP007-2	CATN_128-129_R6	cgaacaac:cgaacaac	CGAGAAGACCCTATGGAGCT	CCGAGGTCRCCCCAACC	F
LG_Crannogs2_MamP007-2	CONTROL5_R6	cggtcatt:cggtcatt	CGAGAAGACCCTATGGAGCT	CCGAGGTCRCCCCAACC	F
LG_Crannogs2_MamP007-2	LYN1_156-157_R6	acagtgag:acagtgag	CGAGAAGACCCTATGGAGCT	CCGAGGTCRCCCCAACC	F
LG_Crannogs2_MamP007-2	WLM2_194-195_R6	cggttgaa:cggttgaa	CGAGAAGACCCTATGGAGCT	CCGAGGTCRCCCCAACC	F
LG_Crannogs2_MamP007-2	WLM3_112-113_R6	gagctaga:gagctaga	CGAGAAGACCCTATGGAGCT	CCGAGGTCRCCCCAACC	F
LG_Crannogs2_MamP007-2	LYN1_128-129_R6	tgccagta:tgccagta	CGAGAAGACCCTATGGAGCT	CCGAGGTCRCCCCAACC	F
LG_Crannogs2_MamP007-2	WLM3_162-163_R6	agagctac:agagctac	CGAGAAGACCCTATGGAGCT	CCGAGGTCRCCCCAACC	F
LG_Crannogs2_MamP007-2	CATN_256-257_R6	aactgagg:aactgagg	CGAGAAGACCCTATGGAGCT	CCGAGGTCRCCCCAACC	F
LG_Crannogs2_MamP007-2	LYN1_132-133_R6	ggtagttc:ggtagttc	CGAGAAGACCCTATGGAGCT	CCGAGGTCRCCCCAACC	F
LG_Crannogs2_MamP007-2	WLM2_226-227_R6	cgtaagtc:cgtaagtc	CGAGAAGACCCTATGGAGCT	CCGAGGTCRCCCCAACC	F
LG_Crannogs2_MamP007-2	WLM3_036-037_R6	atacgtgc:atacgtgc	CGAGAAGACCCTATGGAGCT	CCGAGGTCRCCCCAACC	F
LG_Crannogs2_MamP007-2	CATN_064-065_R6	catcagca:catcagca	CGAGAAGACCCTATGGAGCT	CCGAGGTCRCCCCAACC	F
LG_Crannogs2_MamP007-2	LYN1_084-085_R6	accactca:accactca	CGAGAAGACCCTATGGAGCT	CCGAGGTCRCCCCAACC	F
LG_Crannogs2_MamP007-2	WLM3_130-131_R6	caatggct:caatggct	CGAGAAGACCCTATGGAGCT	CCGAGGTCRCCCCAACC	F
LG_Crannogs2_MamP007-2	CP3_R6	aactgtcc:aactgtcc	CGAGAAGACCCTATGGAGCT	CCGAGGTCRCCCCAACC	F
LG_Crannogs2_MamP007-2	LYN1_076-077_R6	tcctggta:tcctggta	CGAGAAGACCCTATGGAGCT	CCGAGGTCRCCCCAACC	F
LG_Crannogs2_MamP007-2	CATN_016-017_R6	catccagt:catccagt	CGAGAAGACCCTATGGAGCT	CCGAGGTCRCCCCAACC	F
LG_Crannogs2_MamP007-2	WLM3_092-093_R6	tgcgaatg:tgcgaatg	CGAGAAGACCCTATGGAGCT	CCGAGGTCRCCCCAACC	F
LG_Crannogs2_MamP007-2	LYN1_294-295_R6	gagtacag:gagtacag	CGAGAAGACCCTATGGAGCT	CCGAGGTCRCCCCAACC	F
LG_Crannogs2_MamP007-2	WLM3_072-073_R6	agagtctg:agagtctg	CGAGAAGACCCTATGGAGCT	CCGAGGTCRCCCCAACC	F
LG_Crannogs2_MamP007-2	CONTROL4_R6	cgtagact:cgtagact	CGAGAAGACCCTATGGAGCT	CCGAGGTCRCCCCAACC	F
LG_Crannogs2_MamP007-2	CATN_288-289_R6	tccttcca:tccttcca	CGAGAAGACCCTATGGAGCT	CCGAGGTCRCCCCAACC	F
LG_Crannogs2_MamP007-2	LYN1_168-169_R6	tgcttgtc:tgcttgtc	CGAGAAGACCCTATGGAGCT	CCGAGGTCRCCCCAACC	F
LG_Crannogs2_MamP007-2	CATN_104-105_R6	catcgatg:catcgatg	CGAGAAGACCCTATGGAGCT	CCGAGGTCRCCCCAACC	F
LG_Crannogs2_MamP007-2	CATN_224-225_R6	cgtagcta:cgtagcta	CGAGAAGACCCTATGGAGCT	CCGAGGTCRCCCCAACC	F
LG_Crannogs2_MamP007-2	LYN1_092-093_R6	cttcaacg:cttcaacg	CGAGAAGACCCTATGGAGCT	CCGAGGTCRCCCCAACC	F
LG_Crannogs2_MamP007-2	WLM3_052-053_R6	catcggat:catcggat	CGAGAAGACCCTATGGAGCT	CCGAGGTCRCCCCAACC	F
LG_Crannogs2_MamP007-2	LYN1_032-033_R6	aagaaccg:aagaaccg	CGAGAAGACCCTATGGAGCT	CCGAGGTCRCCCCAACC	F
LG_Crannogs2_MamP007-2	CN2_R6	gatgaggt:gatgaggt	CGAGAAGACCCTATGGAGCT	CCGAGGTCRCCCCAACC	F
LG_Crannogs2_MamP007-2	WLM3_146-147_R6	cttcaggt:cttcaggt	CGAGAAGACCCTATGGAGCT	CCGAGGTCRCCCCAACC	F
LG_Crannogs2_MamP007-2	WLM2_258-259_R6	tcgaagtg:tcgaagtg	CGAGAAGACCCTATGGAGCT	CCGAGGTCRCCCCAACC	F
LG_Crannogs2_MamP007-2	LYN1_180-181_R6	gatgcctt:gatgcctt	CGAGAAGACCCTATGGAGCT	CCGAGGTCRCCCCAACC	F
LG_Crannogs2_MamP007-2	WLM3_064-065_R6	agatcagc:agatcagc	CGAGAAGACCCTATGGAGCT	CCGAGGTCRCCCCAACC	F
LG_Crannogs2_MamP007-2	LYN1_108-109_R6	tcgactct:tcgactct	CGAGAAGACCCTATGGAGCT	CCGAGGTCRCCCCAACC	F
LG_Crannogs2_MamP007-2	LYN1_100-101_R7	cgtgatac:cgtgatac	CGAGAAGACCCTATGGAGCT	CCGAGGTCRCCCCAACC	F
LG_Crannogs2_MamP007-2	WLM3_044-045_R7	cttcttcc:cttcttcc	CGAGAAGACCCTATGGAGCT	CCGAGGTCRCCCCAACC	F
LG_Crannogs2_MamP007-2	CN1_R7	attctcgc:attctcgc	CGAGAAGACCCTATGGAGCT	CCGAGGTCRCCCCAACC	F
LG_Crannogs2_MamP007-2	LYN1_048-049_R7	tcgattgc:tcgattgc	CGAGAAGACCCTATGGAGCT	CCGAGGTCRCCCCAACC	F
LG_Crannogs2_MamP007-2	WLM2_170-171_R7	catggcaa:catggcaa	CGAGAAGACCCTATGGAGCT	CCGAGGTCRCCCCAACC	F
LG_Crannogs2_MamP007-2	CATN_096-097_R7	tccgaaga:tccgaaga	CGAGAAGACCCTATGGAGCT	CCGAGGTCRCCCCAACC	F
LG_Crannogs2_MamP007-2	LYN1_164-165_R7	tctacacc:tctacacc	CGAGAAGACCCTATGGAGCT	CCGAGGTCRCCCCAACC	F
LG_Crannogs2_MamP007-2	CONTROL3_R7	cttgacga:cttgacga	CGAGAAGACCCTATGGAGCT	CCGAGGTCRCCCCAACC	F
LG_Crannogs2_MamP007-2	CATN_048-049_R7	tcgcatac:tcgcatac	CGAGAAGACCCTATGGAGCT	CCGAGGTCRCCCCAACC	F
LG_Crannogs2_MamP007-2	LYN1_124-125_R7	catgtacg:catgtacg	CGAGAAGACCCTATGGAGCT	CCGAGGTCRCCCCAACC	F
LG_Crannogs2_MamP007-2	WLM3_138-139_R7	tgagtgac:tgagtgac	CGAGAAGACCCTATGGAGCT	CCGAGGTCRCCCCAACC	F
LG_Crannogs2_MamP007-2	CATN_112-113_R7	ggttcgaa:ggttcgaa	CGAGAAGACCCTATGGAGCT	CCGAGGTCRCCCCAACC	F
LG_Crannogs2_MamP007-2	LYN1_240-241_R7	tggaacct:tggaacct	CGAGAAGACCCTATGGAGCT	CCGAGGTCRCCCCAACC	F
LG_Crannogs2_MamP007-2	CP1_R7	tagttcgg:tagttcgg	CGAGAAGACCCTATGGAGCT	CCGAGGTCRCCCCAACC	F
LG_Crannogs2_MamP007-2	CATN_080-081_R7	atagtggc:atagtggc	CGAGAAGACCCTATGGAGCT	CCGAGGTCRCCCCAACC	F
LG_Crannogs2_MamP007-2	LYN1_140-141_R7	tcgcgatt:tcgcgatt	CGAGAAGACCCTATGGAGCT	CCGAGGTCRCCCCAACC	F
LG_Crannogs2_MamP007-2	WLM3_008-009_R7	catgtgga:catgtgga	CGAGAAGACCCTATGGAGCT	CCGAGGTCRCCCCAACC	F
LG_Crannogs2_MamP007-2	CATN_000-001_R7	tcgctcta:tcgctcta	CGAGAAGACCCTATGGAGCT	CCGAGGTCRCCCCAACC	F
LG_Crannogs2_MamP007-2	LYN1_208-209_R7	agcaactg:agcaactg	CGAGAAGACCCTATGGAGCT	CCGAGGTCRCCCCAACC	F
LG_Crannogs2_MamP007-2	WLM3_122-123_R7	cgttacgt:cgttacgt	CGAGAAGACCCTATGGAGCT	CCGAGGTCRCCCCAACC	F
LG_Crannogs2_MamP007-2	CATN_088-089_R7	ggttgtag:ggttgtag	CGAGAAGACCCTATGGAGCT	CCGAGGTCRCCCCAACC	F
LG_Crannogs2_MamP007-2	CONTROL1_R7	agcaaggt:agcaaggt	CGAGAAGACCCTATGGAGCT	CCGAGGTCRCCCCAACC	F
LG_Crannogs2_MamP007-2	WLM2_178-179_R7	cgttagag:cgttagag	CGAGAAGACCCTATGGAGCT	CCGAGGTCRCCCCAACC	F
LG_Crannogs2_MamP007-2	CATN_144-145_R7	tggtgatg:tggtgatg	CGAGAAGACCCTATGGAGCT	CCGAGGTCRCCCCAACC	F
LG_Crannogs2_MamP007-2	CONTROL2_R7	gagtcagt:gagtcagt	CGAGAAGACCCTATGGAGCT	CCGAGGTCRCCCCAACC	F
LG_Crannogs2_MamP007-2	WLM3_104-105_R7	accatgga:accatgga	CGAGAAGACCCTATGGAGCT	CCGAGGTCRCCCCAACC	F
LG_Crannogs2_MamP007-2	CONTROL_R7	ttccgaag:ttccgaag	CGAGAAGACCCTATGGAGCT	CCGAGGTCRCCCCAACC	F
LG_Crannogs2_MamP007-2	CATN_192-193_R7	tcggatca:tcggatca	CGAGAAGACCCTATGGAGCT	CCGAGGTCRCCCCAACC	F
LG_Crannogs2_MamP007-2	LYN1_116-117_R7	attgcagc:attgcagc	CGAGAAGACCCTATGGAGCT	CCGAGGTCRCCCCAACC	F
LG_Crannogs2_MamP007-2	CATN_032-033_R7	aagccgaa:aagccgaa	CGAGAAGACCCTATGGAGCT	CCGAGGTCRCCCCAACC	F
LG_Crannogs2_MamP007-2	LYN1_060-061_R7	gattccga:gattccga	CGAGAAGACCCTATGGAGCT	CCGAGGTCRCCCCAACC	F
LG_Crannogs2_MamP007-2	CN3_R7	accgcata:accgcata	CGAGAAGACCCTATGGAGCT	CCGAGGTCRCCCCAACC	F
LG_Crannogs2_MamP007-2	LYN1_148-149_R7	ttcctcac:ttcctcac	CGAGAAGACCCTATGGAGCT	CCGAGGTCRCCCCAACC	F
LG_Crannogs2_MamP007-2	CATN_120-121_R7	accgtaac:accgtaac	CGAGAAGACCCTATGGAGCT	CCGAGGTCRCCCCAACC	F
LG_Crannogs2_MamP007-2	WLM3_154-155_R7	gtaagcga:gtaagcga	CGAGAAGACCCTATGGAGCT	CCGAGGTCRCCCCAACC	F
LG_Crannogs2_MamP007-2	LYN1_068-069_R7	caggtgtt:caggtgtt	CGAGAAGACCCTATGGAGCT	CCGAGGTCRCCCCAACC	F
LG_Crannogs2_MamP007-2	CATN_176-177_R7	taaccgac:taaccgac	CGAGAAGACCCTATGGAGCT	CCGAGGTCRCCCCAACC	F
LG_Crannogs2_MamP007-2	WLM3_084-085_R7	tactctcg:tactctcg	CGAGAAGACCCTATGGAGCT	CCGAGGTCRCCCCAACC	F
LG_Crannogs2_MamP007-2	CATN_072-073_R7	agcatcca:agcatcca	CGAGAAGACCCTATGGAGCT	CCGAGGTCRCCCCAACC	F
LG_Crannogs2_MamP007-2	WLM3_020-021_R7	attggcgt:attggcgt	CGAGAAGACCCTATGGAGCT	CCGAGGTCRCCCCAACC	F
LG_Crannogs2_MamP007-2	CATN_160-171_R7	acctaacc:acctaacc	CGAGAAGACCCTATGGAGCT	CCGAGGTCRCCCCAACC	F
LG_Crannogs2_MamP007-2	CP2_R7	aagctcca:aagctcca	CGAGAAGACCCTATGGAGCT	CCGAGGTCRCCCCAACC	F
LG_Crannogs2_MamP007-2	CATN_128-129_R7	tcgtatgg:tcgtatgg	CGAGAAGACCCTATGGAGCT	CCGAGGTCRCCCCAACC	F
LG_Crannogs2_MamP007-2	CONTROL5_R7	ttcgacgt:ttcgacgt	CGAGAAGACCCTATGGAGCT	CCGAGGTCRCCCCAACC	F
LG_Crannogs2_MamP007-2	LYN1_156-157_R7	aagctgtg:aagctgtg	CGAGAAGACCCTATGGAGCT	CCGAGGTCRCCCCAACC	F
LG_Crannogs2_MamP007-2	WLM2_194-195_R7	agcattgc:agcattgc	CGAGAAGACCCTATGGAGCT	CCGAGGTCRCCCCAACC	F
LG_Crannogs2_MamP007-2	WLM3_112-113_R7	aatcacgg:aatcacgg	CGAGAAGACCCTATGGAGCT	CCGAGGTCRCCCCAACC	F
LG_Crannogs2_MamP007-2	LYN1_128-129_R7	ctaactcc:ctaactcc	CGAGAAGACCCTATGGAGCT	CCGAGGTCRCCCCAACC	F
LG_Crannogs2_MamP007-2	WLM3_162-163_R7	tcggactt:tcggactt	CGAGAAGACCCTATGGAGCT	CCGAGGTCRCCCCAACC	F
LG_Crannogs2_MamP007-2	CATN_256-257_R7	taacgctc:taacgctc	CGAGAAGACCCTATGGAGCT	CCGAGGTCRCCCCAACC	F
LG_Crannogs2_MamP007-2	LYN1_132-133_R7	ttcgatcg:ttcgatcg	CGAGAAGACCCTATGGAGCT	CCGAGGTCRCCCCAACC	F
LG_Crannogs2_MamP007-2	WLM2_226-227_R7	tggcgtta:tggcgtta	CGAGAAGACCCTATGGAGCT	CCGAGGTCRCCCCAACC	F
LG_Crannogs2_MamP007-2	WLM3_036-037_R7	aaggacac:aaggacac	CGAGAAGACCCTATGGAGCT	CCGAGGTCRCCCCAACC	F
LG_Crannogs2_MamP007-2	CATN_064-065_R7	tacagcct:tacagcct	CGAGAAGACCCTATGGAGCT	CCGAGGTCRCCCCAACC	F
LG_Crannogs2_MamP007-2	LYN1_084-085_R7	gcaatcca:gcaatcca	CGAGAAGACCCTATGGAGCT	CCGAGGTCRCCCCAACC	F
LG_Crannogs2_MamP007-2	WLM3_130-131_R7	acctctgt:acctctgt	CGAGAAGACCCTATGGAGCT	CCGAGGTCRCCCCAACC	F
LG_Crannogs2_MamP007-2	CP3_R7	gaacgact:gaacgact	CGAGAAGACCCTATGGAGCT	CCGAGGTCRCCCCAACC	F
LG_Crannogs2_MamP007-2	LYN1_076-077_R7	gcaatggt:gcaatggt	CGAGAAGACCCTATGGAGCT	CCGAGGTCRCCCCAACC	F
LG_Crannogs2_MamP007-2	CATN_016-017_R7	acctgcaa:acctgcaa	CGAGAAGACCCTATGGAGCT	CCGAGGTCRCCCCAACC	F
LG_Crannogs2_MamP007-2	WLM3_092-093_R7	tcgttcac:tcgttcac	CGAGAAGACCCTATGGAGCT	CCGAGGTCRCCCCAACC	F
LG_Crannogs2_MamP007-2	LYN1_294-295_R7	agcgacat:agcgacat	CGAGAAGACCCTATGGAGCT	CCGAGGTCRCCCCAACC	F
LG_Crannogs2_MamP007-2	WLM3_072-073_R7	aaggcatg:aaggcatg	CGAGAAGACCCTATGGAGCT	CCGAGGTCRCCCCAACC	F
LG_Crannogs2_MamP007-2	CONTROL4_R7	ctgctatc:ctgctatc	CGAGAAGACCCTATGGAGCT	CCGAGGTCRCCCCAACC	F
LG_Crannogs2_MamP007-2	CATN_288-289_R7	caacagtg:caacagtg	CGAGAAGACCCTATGGAGCT	CCGAGGTCRCCCCAACC	F
LG_Crannogs2_MamP007-2	LYN1_168-169_R7	gcacagaa:gcacagaa	CGAGAAGACCCTATGGAGCT	CCGAGGTCRCCCCAACC	F
LG_Crannogs2_MamP007-2	CATN_104-105_R7	aaggctgt:aaggctgt	CGAGAAGACCCTATGGAGCT	CCGAGGTCRCCCCAACC	F
LG_Crannogs2_MamP007-2	CATN_224-225_R7	aaccagga:aaccagga	CGAGAAGACCCTATGGAGCT	CCGAGGTCRCCCCAACC	F
LG_Crannogs2_MamP007-2	LYN1_092-093_R7	tctaaccg:tctaaccg	CGAGAAGACCCTATGGAGCT	CCGAGGTCRCCCCAACC	F
LG_Crannogs2_MamP007-2	WLM3_052-053_R7	gcacattc:gcacattc	CGAGAAGACCCTATGGAGCT	CCGAGGTCRCCCCAACC	F
LG_Crannogs2_MamP007-2	LYN1_032-033_R7	gaactcgt:gaactcgt	CGAGAAGACCCTATGGAGCT	CCGAGGTCRCCCCAACC	F
LG_Crannogs2_MamP007-2	CN2_R7	caaccaag:caaccaag	CGAGAAGACCCTATGGAGCT	CCGAGGTCRCCCCAACC	F
LG_Crannogs2_MamP007-2	WLM3_146-147_R7	ttccgctt:ttccgctt	CGAGAAGACCCTATGGAGCT	CCGAGGTCRCCCCAACC	F
LG_Crannogs2_MamP007-2	WLM2_258-259_R7	gaactgca:gaactgca	CGAGAAGACCCTATGGAGCT	CCGAGGTCRCCCCAACC	F
LG_Crannogs2_MamP007-2	LYN1_180-181_R7	ccaatagc:ccaatagc	CGAGAAGACCCTATGGAGCT	CCGAGGTCRCCCCAACC	F
LG_Crannogs2_MamP007-2	WLM3_064-065_R7	gcactaac:gcactaac	CGAGAAGACCCTATGGAGCT	CCGAGGTCRCCCCAACC	F
LG_Crannogs2_MamP007-2	LYN1_108-109_R7	ttcgtgct:ttcgtgct	CGAGAAGACCCTATGGAGCT	CCGAGGTCRCCCCAACC	F
LG_Crannogs2_MamP007-2	LYN1_100-101_R8	ccactgat:ccactgat	CGAGAAGACCCTATGGAGCT	CCGAGGTCRCCCCAACC	F
LG_Crannogs2_MamP007-2	WLM3_044-045_R8	ccttggaa:ccttggaa	CGAGAAGACCCTATGGAGCT	CCGAGGTCRCCCCAACC	F
LG_Crannogs2_MamP007-2	CN1_R8	gaaggaag:gaaggaag	CGAGAAGACCCTATGGAGCT	CCGAGGTCRCCCCAACC	F
LG_Crannogs2_MamP007-2	LYN1_048-049_R8	caagaagg:caagaagg	CGAGAAGACCCTATGGAGCT	CCGAGGTCRCCCCAACC	F
LG_Crannogs2_MamP007-2	WLM2_170-171_R8	ctgatcca:ctgatcca	CGAGAAGACCCTATGGAGCT	CCGAGGTCRCCCCAACC	F
LG_Crannogs2_MamP007-2	CATN_096-097_R8	acgaactc:acgaactc	CGAGAAGACCCTATGGAGCT	CCGAGGTCRCCCCAACC	F
LG_Crannogs2_MamP007-2	LYN1_164-165_R8	caagactc:caagactc	CGAGAAGACCCTATGGAGCT	CCGAGGTCRCCCCAACC	F
LG_Crannogs2_MamP007-2	CONTROL3_R8	taaggcgt:taaggcgt	CGAGAAGACCCTATGGAGCT	CCGAGGTCRCCCCAACC	F
LG_Crannogs2_MamP007-2	CATN_048-049_R8	agctgtga:agctgtga	CGAGAAGACCCTATGGAGCT	CCGAGGTCRCCCCAACC	F
LG_Crannogs2_MamP007-2	LYN1_124-125_R8	aagtcgtc:aagtcgtc	CGAGAAGACCCTATGGAGCT	CCGAGGTCRCCCCAACC	F
LG_Crannogs2_MamP007-2	WLM3_138-139_R8	acgatcgt:acgatcgt	CGAGAAGACCCTATGGAGCT	CCGAGGTCRCCCCAACC	F
LG_Crannogs2_MamP007-2	CATN_112-113_R8	ctactcag:ctactcag	CGAGAAGACCCTATGGAGCT	CCGAGGTCRCCCCAACC	F
LG_Crannogs2_MamP007-2	LYN1_240-241_R8	aagtgcga:aagtgcga	CGAGAAGACCCTATGGAGCT	CCGAGGTCRCCCCAACC	F
LG_Crannogs2_MamP007-2	CP1_R8	agcttcgt:agcttcgt	CGAGAAGACCCTATGGAGCT	CCGAGGTCRCCCCAACC	F
LG_Crannogs2_MamP007-2	CATN_080-081_R8	caagcact:caagcact	CGAGAAGACCCTATGGAGCT	CCGAGGTCRCCCCAACC	F
LG_Crannogs2_MamP007-2	LYN1_140-141_R8	atcagagc:atcagagc	CGAGAAGACCCTATGGAGCT	CCGAGGTCRCCCCAACC	F
LG_Crannogs2_MamP007-2	WLM3_008-009_R8	gtagcgaa:gtagcgaa	CGAGAAGACCCTATGGAGCT	CCGAGGTCRCCCCAACC	F
LG_Crannogs2_MamP007-2	CATN_000-001_R8	agaggcaa:agaggcaa	CGAGAAGACCCTATGGAGCT	CCGAGGTCRCCCCAACC	F
LG_Crannogs2_MamP007-2	LYN1_208-209_R8	gaagtgtg:gaagtgtg	CGAGAAGACCCTATGGAGCT	CCGAGGTCRCCCCAACC	F
LG_Crannogs2_MamP007-2	WLM3_122-123_R8	caagcgta:caagcgta	CGAGAAGACCCTATGGAGCT	CCGAGGTCRCCCCAACC	F
LG_Crannogs2_MamP007-2	CATN_088-089_R8	gtagcttc:gtagcttc	CGAGAAGACCCTATGGAGCT	CCGAGGTCRCCCCAACC	F
LG_Crannogs2_MamP007-2	CONTROL1_R8	acgcagta:acgcagta	CGAGAAGACCCTATGGAGCT	CCGAGGTCRCCCCAACC	F
LG_Crannogs2_MamP007-2	WLM2_178-179_R8	ctagacct:ctagacct	CGAGAAGACCCTATGGAGCT	CCGAGGTCRCCCCAACC	F
LG_Crannogs2_MamP007-2	CATN_144-145_R8	gcatggtt:gcatggtt	CGAGAAGACCCTATGGAGCT	CCGAGGTCRCCCCAACC	F
LG_Crannogs2_MamP007-2	CONTROL2_R8	gcatgtac:gcatgtac	CGAGAAGACCCTATGGAGCT	CCGAGGTCRCCCCAACC	F
LG_Crannogs2_MamP007-2	WLM3_104-105_R8	gacattcc:gacattcc	CGAGAAGACCCTATGGAGCT	CCGAGGTCRCCCCAACC	F
LG_Crannogs2_MamP007-2	CONTROL_R8	acgcgtat:acgcgtat	CGAGAAGACCCTATGGAGCT	CCGAGGTCRCCCCAACC	F
LG_Crannogs2_MamP007-2	CATN_192-193_R8	caaggttg:caaggttg	CGAGAAGACCCTATGGAGCT	CCGAGGTCRCCCCAACC	F
LG_Crannogs2_MamP007-2	LYN1_116-117_R8	gcattacg:gcattacg	CGAGAAGACCCTATGGAGCT	CCGAGGTCRCCCCAACC	F
LG_Crannogs2_MamP007-2	CATN_032-033_R8	aggaccta:aggaccta	CGAGAAGACCCTATGGAGCT	CCGAGGTCRCCCCAACC	F
LG_Crannogs2_MamP007-2	LYN1_060-061_R8	caagtcca:caagtcca	CGAGAAGACCCTATGGAGCT	CCGAGGTCRCCCCAACC	F
LG_Crannogs2_MamP007-2	CN3_R8	ctagcaga:ctagcaga	CGAGAAGACCCTATGGAGCT	CCGAGGTCRCCCCAACC	F
LG_Crannogs2_MamP007-2	LYN1_148-149_R8	atccacca:atccacca	CGAGAAGACCCTATGGAGCT	CCGAGGTCRCCCCAACC	F
LG_Crannogs2_MamP007-2	CATN_120-121_R8	ccatccaa:ccatccaa	CGAGAAGACCCTATGGAGCT	CCGAGGTCRCCCCAACC	F
LG_Crannogs2_MamP007-2	WLM3_154-155_R8	agcagtct:agcagtct	CGAGAAGACCCTATGGAGCT	CCGAGGTCRCCCCAACC	F
LG_Crannogs2_MamP007-2	LYN1_068-069_R8	tatgcagg:tatgcagg	CGAGAAGACCCTATGGAGCT	CCGAGGTCRCCCCAACC	F
LG_Crannogs2_MamP007-2	CATN_176-177_R8	tctccaga:tctccaga	CGAGAAGACCCTATGGAGCT	CCGAGGTCRCCCCAACC	F
LG_Crannogs2_MamP007-2	WLM3_084-085_R8	ctagctag:ctagctag	CGAGAAGACCCTATGGAGCT	CCGAGGTCRCCCCAACC	F
LG_Crannogs2_MamP007-2	CATN_072-073_R8	gaatccac:gaatccac	CGAGAAGACCCTATGGAGCT	CCGAGGTCRCCCCAACC	F
LG_Crannogs2_MamP007-2	WLM3_020-021_R8	acggattg:acggattg	CGAGAAGACCCTATGGAGCT	CCGAGGTCRCCCCAACC	F
LG_Crannogs2_MamP007-2	CATN_160-171_R8	tatgcgca:tatgcgca	CGAGAAGACCCTATGGAGCT	CCGAGGTCRCCCCAACC	F
LG_Crannogs2_MamP007-2	CP2_R8	tgtatcgg:tgtatcgg	CGAGAAGACCCTATGGAGCT	CCGAGGTCRCCCCAACC	F
LG_Crannogs2_MamP007-2	CATN_128-129_R8	acggtaga:acggtaga	CGAGAAGACCCTATGGAGCT	CCGAGGTCRCCCCAACC	F
LG_Crannogs2_MamP007-2	CONTROL5_R8	cgagatca:cgagatca	CGAGAAGACCCTATGGAGCT	CCGAGGTCRCCCCAACC	F
LG_Crannogs2_MamP007-2	LYN1_156-157_R8	caataccg:caataccg	CGAGAAGACCCTATGGAGCT	CCGAGGTCRCCCCAACC	F
LG_Crannogs2_MamP007-2	WLM2_194-195_R8	tacgtctc:tacgtctc	CGAGAAGACCCTATGGAGCT	CCGAGGTCRCCCCAACC	F
LG_Crannogs2_MamP007-2	WLM3_112-113_R8	gccagtta:gccagtta	CGAGAAGACCCTATGGAGCT	CCGAGGTCRCCCCAACC	F
LG_Crannogs2_MamP007-2	LYN1_128-129_R8	taggtagc:taggtagc	CGAGAAGACCCTATGGAGCT	CCGAGGTCRCCCCAACC	F
LG_Crannogs2_MamP007-2	WLM3_162-163_R8	tctcgtca:tctcgtca	CGAGAAGACCCTATGGAGCT	CCGAGGTCRCCCCAACC	F
LG_Crannogs2_MamP007-2	CATN_256-257_R8	tgccttga:tgccttga	CGAGAAGACCCTATGGAGCT	CCGAGGTCRCCCCAACC	F
LG_Crannogs2_MamP007-2	LYN1_132-133_R8	ttgacggt:ttgacggt	CGAGAAGACCCTATGGAGCT	CCGAGGTCRCCCCAACC	F
LG_Crannogs2_MamP007-2	WLM2_226-227_R8	aatacggc:aatacggc	CGAGAAGACCCTATGGAGCT	CCGAGGTCRCCCCAACC	F
LG_Crannogs2_MamP007-2	WLM3_036-037_R8	tctctcgt:tctctcgt	CGAGAAGACCCTATGGAGCT	CCGAGGTCRCCCCAACC	F
LG_Crannogs2_MamP007-2	CATN_064-065_R8	ccattgca:ccattgca	CGAGAAGACCCTATGGAGCT	CCGAGGTCRCCCCAACC	F
LG_Crannogs2_MamP007-2	LYN1_084-085_R8	atcgagac:atcgagac	CGAGAAGACCCTATGGAGCT	CCGAGGTCRCCCCAACC	F
LG_Crannogs2_MamP007-2	WLM3_130-131_R8	aggcaagt:aggcaagt	CGAGAAGACCCTATGGAGCT	CCGAGGTCRCCCCAACC	F
LG_Crannogs2_MamP007-2	CP3_R8	accgtctt:accgtctt	CGAGAAGACCCTATGGAGCT	CCGAGGTCRCCCCAACC	F
LG_Crannogs2_MamP007-2	LYN1_076-077_R8	ccgaacaa:ccgaacaa	CGAGAAGACCCTATGGAGCT	CCGAGGTCRCCCCAACC	F
LG_Crannogs2_MamP007-2	CATN_016-017_R8	caatccgt:caatccgt	CGAGAAGACCCTATGGAGCT	CCGAGGTCRCCCCAACC	F
LG_Crannogs2_MamP007-2	WLM3_092-093_R8	gcctatct:gcctatct	CGAGAAGACCCTATGGAGCT	CCGAGGTCRCCCCAACC	F
LG_Crannogs2_MamP007-2	LYN1_294-295_R8	ttgagagg:ttgagagg	CGAGAAGACCCTATGGAGCT	CCGAGGTCRCCCCAACC	F
LG_Crannogs2_MamP007-2	WLM3_072-073_R8	cagaacgt:cagaacgt	CGAGAAGACCCTATGGAGCT	CCGAGGTCRCCCCAACC	F
LG_Crannogs2_MamP007-2	CONTROL4_R8	gtatcgtg:gtatcgtg	CGAGAAGACCCTATGGAGCT	CCGAGGTCRCCCCAACC	F
LG_Crannogs2_MamP007-2	CATN_288-289_R8	acgtcaca:acgtcaca	CGAGAAGACCCTATGGAGCT	CCGAGGTCRCCCCAACC	F
LG_Crannogs2_MamP007-2	LYN1_168-169_R8	ccgacata:ccgacata	CGAGAAGACCCTATGGAGCT	CCGAGGTCRCCCCAACC	F
LG_Crannogs2_MamP007-2	CATN_104-105_R8	acgtctac:acgtctac	CGAGAAGACCCTATGGAGCT	CCGAGGTCRCCCCAACC	F
LG_Crannogs2_MamP007-2	CATN_224-225_R8	tagaggac:tagaggac	CGAGAAGACCCTATGGAGCT	CCGAGGTCRCCCCAACC	F
LG_Crannogs2_MamP007-2	LYN1_092-093_R8	atcgctga:atcgctga	CGAGAAGACCCTATGGAGCT	CCGAGGTCRCCCCAACC	F
LG_Crannogs2_MamP007-2	WLM3_052-053_R8	gaattggc:gaattggc	CGAGAAGACCCTATGGAGCT	CCGAGGTCRCCCCAACC	F
LG_Crannogs2_MamP007-2	LYN1_032-033_R8	atcggatg:atcggatg	CGAGAAGACCCTATGGAGCT	CCGAGGTCRCCCCAACC	F
LG_Crannogs2_MamP007-2	CN2_R8	acgtgctt:acgtgctt	CGAGAAGACCCTATGGAGCT	CCGAGGTCRCCCCAACC	F
LG_Crannogs2_MamP007-2	WLM3_146-147_R8	tgtcgtac:tgtcgtac	CGAGAAGACCCTATGGAGCT	CCGAGGTCRCCCCAACC	F
LG_Crannogs2_MamP007-2	WLM2_258-259_R8	tccttagc:tccttagc	CGAGAAGACCCTATGGAGCT	CCGAGGTCRCCCCAACC	F
LG_Crannogs2_MamP007-2	LYN1_180-181_R8	ccgtaaga:ccgtaaga	CGAGAAGACCCTATGGAGCT	CCGAGGTCRCCCCAACC	F
LG_Crannogs2_MamP007-2	WLM3_064-065_R8	ttgatgcg:ttgatgcg	CGAGAAGACCCTATGGAGCT	CCGAGGTCRCCCCAACC	F
LG_Crannogs2_MamP007-2	LYN1_108-109_R8	aggtagtg:aggtagtg	CGAGAAGACCCTATGGAGCT	CCGAGGTCRCCCCAACC	F
