# Supplementary material for: Ancient DNA, lipid biomarkers and palaeoecological evidence reveals construction and life on early medieval lake settlements
Source: Sci Rep. 2021 Jun 3;11:11807. doi: 10.1038/s41598-021-91057-x (PMC8175756; doi:10.1038/s41598-021-91057-x)
Supplement: Supplementary file 2 — Supplementary Dataset 1. [file 41598_2021_91057_MOESM2_ESM.xlsx]

## Sheet: LY12
Pollen		0.5	8	24	32.5	40	48.5	56	64.5	72	80.5	88	96.5	104	112.5	120	128.5	136	144.5	152	160.5	168	176.5	184	192.5	200	208.5	216	224.5	232	240.5	248
Code	Name
Abi.ud	Abies undiff.	0	4	5	11	0	0	0	0	0	0	0	0	0	0	0	0	0	0	0	0	0	0	0	0	0	0	0	0	0	0	0
Ace.ca	Acer campestre	0	0	1	0	1	0	0	0	0	0	0	0	1	0	0	0	1	0	0	0	0	0	0	0	0	0	0	0	0	0	0
Aln	Alnus	74	103	80	77	77	69	49	31	86	72	62	83	16	22	19	33	22	35	42	49	63	71	110	93	60	54	66	77	74	87	84
Bet	Betula	33	44	49	35	64	48	44	12	39	31	32	29	9	9	16	11	16	4	27	20	34	30	65	56	85	49	65	70	58	55	67
Cpn	Carpinus	1	0	0	0	0	0	0	0	0	0	0	0	0	0	0	0	1	0	0	0	0	0	1	0	0	0	0	0	0	0	0
Cor	Corylus	19	14	17	42	93	76	41	25	72	97	59	81	12	15	15	31	21	34	60	57	58	100	88	215	176	211	181	188	177	199	162
Crg-t	Crataegus-type	0	1	0	0	1	0	0	0	1	0	0	0	0	0	0	0	0	0	0	0	0	0	0	0	0	0	0	0	1	0	0
Fra	Fraxinus	32	37	21	16	10	3	6	3	13	7	10	2	1	0	2	0	1	2	10	3	12	9	24	14	38	43	27	30	39	39	40
Jug-t	Juglans-type	0	2	0	0	0	0	0	0	0	0	0	0	0	0	0	0	0	0	0	0	0	0	0	0	0	0	0	0	0	0	0
Mal-t	Malus-type	0	0	0	0	0	0	0	0	0	0	0	0	0	0	0	0	0	0	0	0	1	0	1	0	0	0	0	0	0	0	0
Pin	Pinus	30	28	59	44	4	1	0	1	0	2	2	0	0	0	0	0	1	1	1	0	0	0	0	0	0	2	2	0	0	0	0
Pru-t	Prunus-type	0	0	0	0	0	0	0	0	0	0	0	0	0	0	0	0	0	0	0	0	1	0	0	0	0	0	0	0	0	0	0
Que	Quercus	12	16	23	8	18	18	18	4	13	17	7	8	2	4	5	2	3	2	15	8	12	37	48	46	58	49	52	43	33	19	45
Sam.cf.eb	Sambucus cf. S. ebulus	0	0	0	0	0	0	0	0	0	0	0	0	0	0	0	1	0	0	0	0	0	0	0	0	0	0	0	0	0	0	1
Slx	Salix	12	23	21	10	13	11	8	6	17	17	7	10	2	5	3	1	5	4	7	5	6	11	12	12	15	3	14	9	22	15	22
Sor-t	Sorbus-type	1	0	1	1	0	1	1	1	0	1	2	0	1	0	1	2	0	2	0	0	0	0	0	0	0	1	0	0	0	0	0
Sor.ar	Sorbus aria	0	0	0	0	0	0	0	0	0	0	0	1	0	0	0	0	0	0	0	0	0	0	0	0	0	0	0	0	0	0	0
Til	Tilia	0	2	0	0	0	0	0	0	0	0	0	0	0	0	0	0	0	0	0	0	0	0	0	0	0	0	0	0	0	0	0
Ulm	Ulmus	2	4	6	9	7	3	3	0	6	8	8	4	1	3	0	4	3	0	7	1	5	12	8	19	15	42	44	50	31	29	25
Hde.he	Hedera helix	11	8	3	2	3	3	2	1	1	1	1	0	1	2	1	1	0	1	4	0	2	2	1	0	6	6	4	3	7	9	2
Ilx.aq	Ilex aquifolium	0	0	0	0	0	1	1	2	0	0	0	0	0	0	0	0	0	0	0	0	0	0	0	2	1	0	2	3	0	0	0
Lon	Lonicera	0	0	0	0	0	0	0	0	0	0	0	0	0	0	0	0	0	0	0	0	0	0	0	0	0	0	0	1	0	0	0
Vib.op-t	Viburnum opulus-type	0	0	0	0	0	0	0	0	1	0	0	0	0	0	0	0	0	0	0	0	0	0	0	0	0	0	0	0	0	0	0
Clv.vu	Calluna vulgaris	0	5	3	9	23	20	8	0	4	6	1	2	1	0	4	0	4	2	4	3	2	1	8	2	1	3	3	1	1	0	0
Vac-t	Vaccinium-type	0	0	0	0	1	0	0	0	0	0	0	2	0	0	0	0	0	0	0	0	0	0	0	0	0	0	0	0	0	0	0
Poaeae	Poaceae	70	128	147	154	115	117	139	138	103	127	144	105	213	220	224	209	197	182	133	136	122	96	64	19	20	25	18	14	28	26	29
Cypeae	Cyperaceae	1	18	18	22	18	45	73	6	16	20	20	8	15	16	16	4	6	6	10	9	14	25	24	4	5	6	7	4	4	9	9
Ave/Trt-t	Avena/Triticum-type	1	1	1	0	0	0	0	3	0	0	0	5	1	0	0	1	0	1	1	0	0	0	0	0	0	0	0	0	0	0	0
Sec.ce	Secale cereale	0	1	0	2	0	2	2	47	4	0	6	3	2	0	12	3	9	0	8	1	4	3	2	0	0	2	0	0	2	0	0
Hor/Trt	Hordeum/Triticum	0	3	1	0	4	1	6	184	29	10	12	29	6	11	12	15	13	5	3	12	9	11	0	0	0	1	0	1	0	0	1
Ate-t	Anthemis-type	1	0	1	1	0	0	4	5	4	1	4	3	3	5	2	3	4	2	6	7	2	2	1	1	0	0	0	0	0	0	0
Apieae	Apiaceae	1	1	2	2	0	3	5	0	5	1	3	1	3	3	7	2	3	1	2	0	3	1	1	0	2	1	2	3	7	2	3
Art-t	Artemisia-type	0	0	0	2	2	0	0	1	1	0	1	0	1	0	0	0	0	0	0	1	1	2	1	0	0	0	0	0	1	0	1
Asteae	Asteraceae	0	0	0	0	0	0	0	0	0	0	0	0	0	0	0	0	0	0	0	0	0	0	0	0	0	0	0	0	0	0	0
Asteae.La	Asteraceae tribe Lactuceae	0	0	1	2	1	8	12	6	6	6	13	16	52	50	13	31	22	37	23	36	19	14	0	0	1	0	0	0	0	0	1
Ast-t	Aster-type	0	0	1	0	0	1	2	0	0	1	0	0	1	1	0	3	0	1	0	2	2	1	0	0	0	0	0	0	0	0	0
Braeae	Brassicaceae	1	7	2	2	3	2	1	5	4	1	6	5	2	0	3	3	9	5	0	2	2	1	1	0	1	0	1	0	1	0	0
Cryeae	Caryophyllaceae	0	2	1	0	0	1	0	0	1	0	0	0	3	4	0	2	0	2	0	5	0	0	1	0	1	0	0	0	0	0	0
Cen.ni	Centaurea nigra	0	0	0	0	0	1	1	0	0	0	2	0	3	1	1	3	0	0	0	0	0	0	0	0	0	0	0	0	0	0	0
Che-t	Chenopodium-type	0	0	1	0	1	1	0	0	0	1	1	0	0	0	0	0	0	0	0	0	0	0	0	0	0	0	0	0	0	0	0
Crm-t	Cirsium-type	0	1	0	0	0	0	0	0	0	0	0	0	1	0	0	1	0	0	2	0	0	0	0	0	0	0	0	0	0	0	0
Fil	Filipendula	2	4	2	6	5	7	12	3	3	10	4	9	10	4	9	2	12	6	6	12	9	3	4	0	2	0	2	0	2	1	3
Gal	Galium	0	0	0	0	0	0	1	0	0	0	0	2	0	0	2	0	2	0	0	0	0	0	0	0	0	0	0	0	0	0	0
Gnt.ca	Gentianella campestris	0	0	0	0	0	0	0	0	0	0	0	0	0	0	1	0	0	0	0	0	0	0	0	0	0	0	0	0	0	0	0
Hyp.pe	Hypericum perforatum	0	0	0	0	0	0	0	0	0	0	0	0	0	0	0	0	1	0	0	0	0	0	0	0	0	0	1	0	0	0	0
Lameae	Lamiaceae	0	0	0	1	0	0	0	0	0	0	0	0	0	1	3	0	0	1	0	1	0	0	1	0	0	0	0	0	0	0	0
Lin	Linum	0	0	0	0	0	0	0	0	0	0	0	0	0	1	0	0	0	0	0	0	0	0	0	0	0	0	0	0	0	0	0
Lot	Lotus	0	1	0	1	1	0	0	0	1	0	0	0	0	0	0	1	0	0	0	0	0	0	0	0	0	0	0	0	0	0	0
Mlm-t	Melampyrum-type	0	0	0	0	0	0	1	0	0	0	0	0	0	0	0	0	0	0	0	0	0	0	0	0	0	0	0	0	0	0	0
Mnt-t	Mentha-type	0	0	0	0	0	0	0	0	0	0	0	0	1	0	0	0	0	0	0	0	0	0	0	0	0	0	0	0	0	0	0
Mti-t	Montia-type	0	0	0	0	0	0	0	0	0	0	0	0	0	0	0	0	1	0	0	0	0	0	0	0	0	0	0	0	0	0	0
Pln.la	Plantago lanceolata	5	23	19	21	21	42	35	13	58	52	78	79	122	105	108	115	126	147	118	124	106	64	31	6	8	3	7	1	10	6	6
Ptl-t	Potentilla-type	0	2	0	2	3	4	6	1	0	1	4	0	1	0	2	0	3	3	4	1	1	0	0	1	1	0	0	0	0	0	0
Pri.ve-t	Primula veris-type	0	0	0	0	0	0	0	0	0	0	0	1	0	0	0	1	0	0	0	1	0	0	0	1	0	0	0	0	0	0	0
Prl-t	Prunella-type	0	0	0	0	0	0	0	0	0	0	1	0	0	0	0	0	2	0	2	0	0	0	0	0	0	0	0	0	0	0	0
Pum-t	Pulmonaria-type	0	0	0	0	0	0	0	0	0	0	0	0	0	0	1	0	0	0	0	0	0	0	0	0	0	0	0	0	0	0	0
Pul.vu-t	Pulsatilla vulgaris-type	0	0	0	0	0	0	0	0	0	0	0	0	0	0	1	0	0	0	0	0	0	0	0	0	0	0	0	0	0	0	0
Ran.ac-t	Ranunculus acris-type	1	3	1	8	0	2	4	0	7	3	1	9	7	5	5	6	3	6	4	3	2	3	1	5	0	1	1	2	0	2	0
Ran.ar-t	Ranunculus arvensis-type	0	1	1	0	1	0	1	0	0	0	0	0	0	0	0	0	0	0	0	0	0	0	0	0	0	0	0	0	0	0	0
Roseae.ud	Rosaceae undiff.	0	0	1	0	0	0	0	0	0	1	0	0	0	0	0	0	0	0	1	0	1	0	2	0	0	0	1	0	0	1	0
Ros-t	Rosa-type	0	3	0	0	0	0	0	0	2	0	0	0	0	1	0	0	0	0	0	0	0	0	0	0	0	0	0	0	0	0	0
Rub.ud	Rubus undiff.	0	0	0	0	0	0	0	0	0	0	0	0	1	0	0	0	0	0	0	0	0	0	0	0	0	0	0	0	1	0	0
Rum.as	Rumex acetosa	3	5	2	3	3	4	10	2	0	1	2	1	0	1	2	3	2	2	0	2	0	0	0	1	0	0	0	0	0	0	1
Rum.as/al	Rumex acetosa/R. acetosella	0	0	0	0	0	0	0	0	0	0	0	0	0	0	0	0	0	0	0	0	1	0	0	0	0	0	0	0	0	0	0
Rum.ob	Rumex obtusifolius	12	1	7	4	0	0	3	1	1	1	1	0	0	1	0	0	0	0	0	1	0	1	0	0	1	0	0	0	0	0	0
Slv.sp	Salvia sp.	0	0	0	0	0	0	0	0	0	0	0	0	0	0	0	0	0	0	0	0	0	0	0	1	0	0	0	0	0	0	0
Sca	Scabiosa	0	0	1	0	0	0	0	0	0	0	0	0	0	0	0	0	0	0	0	0	0	0	0	0	0	0	0	0	0	0	0
Scr-t	Scrophularia-type	0	0	0	0	1	0	0	0	0	0	2	0	0	0	2	0	0	0	0	0	0	0	1	0	2	0	0	0	0	0	0
Sin-t	Sinapis-type	0	1	0	0	0	0	0	0	0	0	0	0	0	0	0	0	0	0	0	0	0	0	0	0	0	0	0	0	0	0	0
Suc.pr	Succisa pratensis	2	3	0	2	0	3	2	0	1	0	3	2	1	0	1	0	0	0	0	0	1	0	0	2	0	0	0	0	1	1	0
Teu-t	Teucrium-type	0	0	0	0	0	0	0	0	0	0	0	0	0	1	0	0	0	0	0	0	0	0	0	0	0	0	0	0	0	0	0
Trf-t	Trifolium-type	0	0	0	0	0	0	0	0	0	0	0	0	0	0	0	0	1	0	0	0	0	0	0	0	0	0	0	0	0	0	0
Umb-t	Umbilicus-type	0	0	0	0	0	0	0	0	0	1	0	0	0	0	0	0	0	1	0	0	0	0	0	0	0	0	0	0	0	0	0
Val.di	Valeriana dioica	0	0	0	1	0	0	0	0	0	0	0	0	0	0	0	0	0	0	0	0	0	0	0	0	0	0	0	0	0	0	0
Val-t	Valeriana-type	0	0	0	0	0	0	0	0	0	1	0	0	0	0	0	0	0	0	0	0	0	0	0	0	0	0	0	0	0	0	0
Vro-t	Veronica-type	0	0	0	0	0	0	0	0	0	0	0	0	0	1	0	0	0	0	0	0	0	0	0	0	0	0	0	0	0	0	0
Vic.cr	Vicia cracca	0	0	0	0	0	0	0	0	0	0	0	0	0	0	0	0	2	1	0	1	0	0	0	0	0	0	0	0	0	0	0
Vic-t	Vicia-type	0	0	0	0	0	0	0	0	0	2	2	1	2	7	5	6	4	4	0	2	3	0	0	0	0	0	0	0	0	0	0
Vio.pa-t	Viola palustris-type	0	0	0	0	0	0	0	0	0	0	0	0	0	0	0	0	0	1	0	0	0	0	0	0	0	0	0	0	0	0	0
Cal.pa-t	Caltha palustris-type	0	0	0	0	0	0	0	0	1	0	0	0	0	0	0	0	0	0	0	0	0	0	0	0	0	0	0	0	0	0	0
Men.tr	Menyanthes trifoliata	0	0	0	0	0	0	0	0	0	0	0	0	1	0	0	0	0	0	0	0	0	0	0	0	0	0	0	0	0	0	0
Myp.al-t	Myriophyllum alterniflorum-type	0	1	0	0	0	0	0	0	0	0	0	0	0	0	0	0	0	0	0	0	0	0	0	0	0	0	0	0	0	0	0
Myp.ve-t	Myriophyllum verticillatum-type	1	0	1	2	0	0	0	0	0	0	0	0	0	0	0	0	0	0	0	0	0	0	0	0	0	0	0	0	0	0	0
Nup	Nuphar	0	2	0	0	0	0	0	0	2	0	0	1	0	0	0	0	0	0	0	0	0	0	0	1	0	2	0	0	0	0	0
Nym	Nymphaea	0	1	0	0	0	0	0	0	0	0	0	0	0	0	0	0	0	0	0	0	0	0	0	1	0	0	0	0	1	0	1
Typ.la	Typha latifolia	1	1	0	1	0	0	0	0	0	1	1	0	0	0	0	0	0	0	0	0	0	0	0	0	0	0	0	0	0	0	0
Stt.al	Stratiotes aloides	0	0	0	0	0	0	0	0	0	0	0	0	0	0	0	0	0	0	0	0	0	0	0	0	1	0	0	0	0	0	0
Equ	Equisetum	0	0	0	0	0	0	0	0	1	0	1	0	0	0	0	0	0	0	0	0	0	0	0	1	1	0	0	0	0	0	0
Osu.re-t	Osmunda regalis-type	0	0	0	0	0	0	0	0	0	0	0	0	0	0	0	1	0	1	0	0	0	0	0	0	0	0	0	0	0	0	0
Plp	Polypodium	1	1	1	0	4	0	4	1	0	1	1	5	0	1	0	3	0	1	4	1	6	4	5	8	6	5	5	15	4	8	5
Ptr	Pteridium	0	0	1	0	2	4	5	15	0	1	1	2	0	0	1	1	0	1	1	1	6	1	6	0	2	0	0	0	0	1	0
Ptryta.ml.ud	Pteridophyta (monolete) undiff.	3	1	3	21	11	15	37	4	9	10	7	0	11	3	5	3	3	6	4	7	6	2	5	8	4	1	5	5	3	0	3
Spg	Sphagnum	0	0	3	2	1	9	8	0	2	2	0	1	1	1	0	0	0	0	1	0	1	0	1	1	1	0	0	0	2	0	2
char	Charcoal <50microns	7	172	27	0	15	19	23	22	53	223	44	57	41	15	60	13	18	22	13	48	23	6	7	2	1	0	0	2	2	1	4
char	Charcoal >50-180microns	0	29	2	0	1	2	0	6	10	46	9	15	8	6	6	4	5	0	0	3	0	0	0	0	0	0	0	0	0	0	0
Lyc.spik	Lycopodium spike	247	326	143	0	164	98	228	72	176	138	159	119	93	82	137	63	108	62	252	64	183	76	190	54	114	45	49	53	36	47	46

## Sheet: YC Thru S Crannog
Pollen		0.5	7	13	19	43	61	79	91	97	103	109	115	121	127	289	295
Code	Name
Abi.ud	Abies undiff.	0	0	0	0	0	0	0	0	0	0	0	0	0	0
Ace.ca	Acer campestre	0	0	0	0	0	0	0	0	0	0	0	0	1	0
Aln	Alnus	237	45	97	57	102	7	17	28	9	8	62	83	16	22
Bet	Betula	148	53	15	16	5	0	10	31	4	1	32	29	9	9
Cpn	Carpinus	0	1	0	0	0	0	0	0	0	0	0	0	0	0
Cor	Corylus	92	9	24	10	34	5	10	18	16	9	59	81	12	15
Crg-t	Crataegus-type	0	0	0	0	0	0	0	0	1	0	0	0	0	0
Fra	Fraxinus	2	0	5	2	6	0	3	2	1	0	10	2	1	0
Jug-t	Juglans-type	1	0	0	0	0	0	0	0	0	0	0	0	0	0
	Larix	2	0	0	0	0	0	0	0	0	0
Mal-t	Malus-type	0	0	0	0	0	0	0	0	0	0	0	0	0	0
Pin	Pinus	14	5	48	5	2	0	0	2	0	2	2	0	0	0
Pru-t	Prunus-type	0	0	0	0	0	0	2	2	1	0	0	0	0	0
Que	Quercus	3	1	5	2	3	1	8	0	5	3	7	8	2	4
Sam.cf.eb	Sambucus cf. S. ebulus	0	0	0	0	1	0	0	0	3	0	0	0	0	0
Slx	Salix	1	1	10	4	6	0	0	3	1	1	7	10	2	5
Sor-t	Sorbus-type	0	0	0	0	0	0	0	0	0	0	2	0	1	0
Sor.ar	Sorbus aria	0	0	0	0	0	0	0	0	0	0	0	1	0	0
Til	Tilia	0	2	0	0	0	0	0	0	0	0	0	0	0	0
Ulm	Ulmus	0	0	0	0	2	0	2	1	4	0	8	4	1	3
Hde.he	Hedera helix	0	0	2	0	5	0	3	1	1	7	1	0	1	2
Ilx.aq	Ilex aquifolium	0	0	0	0	0	0	1	0	0	0	0	0	0	0
Lon	Lonicera	0	0	0	0	0	0	0	0	0	0	0	0	0	0
Vib.op-t	Viburnum opulus-type	0	0	0	1	0	0	0	0	1	0	0	0	0	0
	Ericales und.	0	0	0	0	4		0	0	0	0
Clv.vu	Calluna vulgaris	1	0	3	0	0	0	0	0	0	0	1	2	1	0
Vac-t	Vaccinium-type	0	0	0	0	0	0	0	0	0	0	0	2	0	0
Poaeae	Poaceae	12	8	25	27	32	24	79	30	97	40	144	105	213	220
Cypeae	Cyperaceae	4	2	20	8	7	16	74	6	24	11	20	8	15	16
Ave/Trt-t	Avena/Triticum-type	0	0	0	1	0	0	0	0	0	0	0	5	1	0
Sec.ce	Secale cereale	0	0	0	0	0	0	0	0	0	0	6	3	2	0
Hor/Trt	Hordeum/Triticum	0	0	1	0	0	0	0	0	16	9	12	29	6	11
	Fagoprum	0	0	0	0	0	0	0	0	0	1
Ate-t	Anthemis-type	1	0	1	0	0	0	0	0	1	0	4	3	3	5
Apieae	Apiaceae	1	1	2	3	0	0	1	0	2	2	3	1	3	3
Art-t	Artemisia-type	0	0	0	0	1	0	0	2	8	2	1	0	1	0
Asteae	Asteraceae	0	0	0	0	0	1	4	1	8	18	0	0	0	0
Asteae.La	Asteraceae tribe Lactuceae	1	1	0	2	0	6	26	11	64	54	13	16	52	50
Ast-t	Aster-type	0	0	0	0	0	0	0	0	0	0	0	0	1	1
Braeae	Brassicaceae	0	0	0	0	3	0	0	0	0	0	6	5	2	0
Cryeae	Caryophyllaceae	0	0	3	0	1	0	1	0	1	0	0	0	3	4
Cen.ni	Centaurea nigra	0	0	0	0	0	0	0	0	0	0	2	0	3	1
Che-t	Chenopodium-type	0	0	0	0	0	0	0	0	1	0	1	0	0	0
Crm-t	Cirsium-type	0	0	0	0	0	0	0	0	0	5	0	0	1	0
Fil	Filipendula	0	0	1	2	2	0	2	0	6	6	4	9	10	4
Gal	Galium	0	0	1	0	0	0	0	0	3	2	0	2	0	0
Gnt.ca	Gentianella campestris	0	0	0	0	0	0	0	0	0	0	0	0	0	0
Hyp.pe	Hypericum perforatum	0	0	0	0	0	0	0	0	0	0	0	0	0	0
Lameae	Lamiaceae	0	0	0	0	0	0	0	0	0	0	0	0	0	1
Lin	Linum	0	0	0	0	0	0	0	0	0	0	0	0	0	1
Lot	Lotus	0	0	0	0	0	0	0	0	0	0	0	0	0	0
Mlm-t	Melampyrum-type	0	0	0	0	0	0	0	0	0	0	0	0	0	0
Mnt-t	Mentha-type	0	0	0	0	0	0	0	0	1	1	0	0	1	0
Mti-t	Montia-type	0	0	0	0	0	0	0	0	0	0	0	0	0	0
Pln.la	Plantago lanceolata	1	0	2	3	2	0	16	30	184	99	78	79	122	105
	Plantago m/m	0	0	0	0	0	0	0	0	8	1
Ptl-t	Potentilla-type	0	0	0	0	0	0	0	0	0	0	4	0	1	0
Pri.ve-t	Primula veris-type	0	0	0	0	0	0	0	0	0	0	0	1	0	0
Prl-t	Prunella-type	0	0	0	0	0	0	0	0	0	0	1	0	0	0
Pum-t	Pulmonaria-type	0	0	0	0	0	0	0	0	0	0	0	0	0	0
Pul.vu-t	Pulsatilla vulgaris-type	0	0	0	0	0	0	0	0	0	0	0	0	0	0
Ran.ac-t	Ranunculus acris-type	0	0	0	0	0	0	0	0	0	10	1	9	7	5
Ran.ar-t	Ranunculus arvensis-type	0	0	0	0	0	0	5	2	17	0	0	0	0	0
Roseae.ud	Rosaceae undiff.	0	0	0	0	0	0	0	0	0	1	0	0	0	0
Ros-t	Rosa-type	0	0	0	0	0	0	0	0	0	0	0	0	0	1
Rub.ud	Rubus undiff.	0	0	0	0	0	0	0	0	1	0	0	0	1	0
Rum.as	Rumex acetosa	3	0	0	0	0	0	2	2	0	0	2	1	0	1
Rum.as/al	Rumex acetosa/R. acetosella	0	0	0	0	1	0	0	0	3	3	0	0	0	0
Rum.ob	Rumex obtusifolius	12	0	0	4	0	0	0	0	0	0	1	0	0	1
Slv.sp	Salvia sp.	0	0	0	0	0	0	0	0	0	0	0	0	0	0
	Sanguisorba	0	1	0	0	0		0	0	0	0
Sca	Scabiosa	0	0	0	0	0	0	0	0	0	0	0	0	0	0
Scr-t	Scrophularia-type	0	0	0	0	0	0	0	0	3	0	2	0	0	0
Sin-t	Sinapis-type	0	1	0	0	0	0	0	0	0	0	0	0	0	0
Suc.pr	Succisa pratensis	2	0	0	0	0	0	0	0	0	0	3	2	1	0
Teu-t	Teucrium-type	0	0	0	0	0	0	0	0	0	0	0	0	0	1
Trf-t	Trifolium-type	0	0	0	0	0	0	0	0	5	0	0	0	0	0
Umb-t	Umbilicus-type	0	0	0	0	0	0	0	0	0	0	0	0	0	0
Val.di	Valeriana dioica	0	0	0	0	0	0	0	0	0	0	0	0	0	0
Val-t	Valeriana-type	0	0	0	0	0	0	0	0	0	0	0	0	0	0
Vro-t	Veronica-type	0	0	0	0	0	0	0	0	0	1	0	0	0	1
Vic.cr	Vicia cracca	0	0	0	0	0	0	0	0	0	0	0	0	0	0
Vic-t	Vicia-type	0	0	0	0	0	0	0	0	8	2	2	1	2	7
Vio.pa-t	Viola palustris-type	0	0	0	0	0	0	0	0	0	0	0	0	0	0
Cal.pa-t	Caltha palustris-type	0	0	0	0	0	0	0	0	0	0	0	0	0	0
Men.tr	Menyanthes trifoliata	0	0	0	0	0	0	0	0	0	0	0	0	1	0
Myp.al-t	Myriophyllum alterniflorum-type	0	0	0	0	0	0	0	0	0	0	0	0	0	0
Myp.ve-t	Myriophyllum verticillatum-type	0	0	0	0	0	0	0	0	0	0	0	0	0	0
Nup	Nuphar	1	0	1	0	0	0	0	0	0	0	0	1	0	0
Nym	Nymphaea	0	0	0	2	0	0	2	0	0	0	0	0	0	0
Typ.la	Typha latifolia	2	0	1	1	0	0	0	0	0	0	1	0	0	0
Stt.al	Stratiotes aloides	0	0	0	0	0	0	0	0	0	0	0	0	0	0
Equ	Equisetum	0	0	0	0	0	0	0	0	0	0	1	0	0	0
Osu.re-t	Osmunda regalis-type	0	0	0	0	0	0	0	0	0	0	0	0	0	0
Plp	Polypodium	3	3	27	8	5	0	1	1	2	2	1	5	0	1
	Dryopteris	1	0	1	0	0	0	0	0	0	0
	Thelypteris	5	2	0	0	0	0	0	0	0	0
Ptr	Pteridium	1	0	1	2	0	8	6	25	309	125	1	2	0	0
Ptryta.ml.ud	Pteridophyta (monolete) undiff.	39	1	3	17	5	8	12	1	12	1	7	0	11	3
Spg	Sphagnum	0	0	3	0	0	0	1	0	0	0	0	1	1	1
char	Charcoal <50microns	7	3	11	1	2	1	8	4	7	223	44	57	41	15
char	Charcoal >50-180microns	9	3	6	5	2	1	8	3	36	46	9	15	8	6
	Unid	2	0	5	1	1	0	2	1	5	1
Lyc.spik	Lycopodium spike	117	326	143	224	371	48	130	100	333	85	159	119	93	82
	Diporotheca T143	1	0	210	12	4	0	0	8
	T4	0	0	1	1
	T7	1	0
	T11	1	0
	T123								7
	T140	0	0	5		2
	T145	0	0	1
	T205/55a	1	0	1	1
	T207				3
	T324	1	0
	T359						1		1
	T368	0	0	5		2			1
